# Supplementary material for: Specific codons control cellular resources and fitness
Source: Sci Adv. 2024 Feb 21;10(8):eadk3485. doi: 10.1126/sciadv.adk3485 (PMC10881034; doi:10.1126/sciadv.adk3485)
Supplement: Supplementary file 2 — Data files S1 to S11 [file sciadv.adk3485_data_files_s1_to_s11.zip]

Archive with 11 entries (11 files):
- adk3485_Suppl. Excel/Data S1.xlsx
- adk3485_Suppl. Excel/Data S10.xlsx
- adk3485_Suppl. Excel/Data S11.xlsx
- adk3485_Suppl. Excel/Data S2.xlsx
- adk3485_Suppl. Excel/Data S3.xlsx
- adk3485_Suppl. Excel/Data S4.xlsx
- adk3485_Suppl. Excel/Data S5.xlsx
- adk3485_Suppl. Excel/Data S6.xlsx
- adk3485_Suppl. Excel/Data S7.xlsx
- adk3485_Suppl. Excel/Data S8.xlsx
- adk3485_Suppl. Excel/Data S9.xlsx
