# Supplementary material for: Specific codons control cellular resources and fitness
Source: Sci Adv. 2024 Feb 21;10(8):eadk3485. doi: 10.1126/sciadv.adk3485 (PMC10881034; doi:10.1126/sciadv.adk3485)
Supplement: Supplementary file 2 — Data files S1 to S11 [file sciadv.adk3485_data_files_s1_to_s11.zip › adk3485_Suppl. Excel/Data S10.xlsx]

## Sheet: Amino acid sequences
Name	Sequence
CFP	MGKGEELFTGVVPILVELDGDVNGHKFSVRGEGEGDATNGKLTLKFICTTGKLPVPWPTLVTTLTWGVQCFSRYPDHMKRHDFFKSAMPEGYVQERTISFKDDGTYKTRAEVKFEGDTLVNRIELKGIDFKEDGNILGHKLEYNFNSHNVYITADKQKNGIKANFKIRHNVEDGSVQLADHYQQNTPIGDGPVLLPDNHYLSTQSVLSKDPNEKRDHMVLLEFVTAAGITHGMDELYK
YFP	MGKGEELFTGVVPILVELDGDVNGHKFSVRGEGEGDATNGKLTLKFICTTGKLPVPWPTLVTTLTYGVQCFSRYPDHMKRHDFFKSAMPEGYVQERTISFKDDGTYKTRAEVKFEGDTLVNRIELKGIDFKEDGNILGHKLEYNFNSHNVYITADKQKNGIKANFKIRHNVEDGSVQLADHYQQNTPIGDGPVLLPDNHYLSYQSVLSKDPNEKRDHMVLLEFVTAAGITHGMDELYK
mCherry	MVSKGEEDNMAIIKEFMRFKVHMEGSVNGHEFEIEGEGEGRPYEGTQTAKLKVTKGGPLPFAWDILSPQFMYGSKAYVKHPADIPDYLKLSFPEGFKWERVMNFEDGGVVTVTQDSSLQDGEFIYKVKLRGTNFPSDGPVMQKKTMGWEASSERMYPEDGALKGEIKQRLKLKDGGHYDAEVKTTYKAKKPVQLPGAYNVNIKLDITSHNEDYTIVEQYERAEGRHSTGGMDELYK

## Sheet: Vector Sequences (Circular)
In vivo Expression Vectors
Vector Name	Sequence
pBAC-trc-BCD7	CCATGTGAAGTGTGACAAGTTTTTAGATTGTCACACTAAATAAAAAAGAGTCAATAAGCAGGGATAACTTTGTGAAAAAACAGCTTCTTCTGAGGGCAATTTGTCACAGGGTTAAGGGCAATTTGTCACAGACAGGACTGTCATTTGAGGGTGATTTGTCACACTGAAAGGGCAATTTGTCACAACACCTTCTCTAGAACCAGCATGGATAAAGGCCTACAAGGCGCTCTAAAAAAGAAGATCTAAAAACTATAAAAAAAATAATTATAAAAATATCCCCGTGGATAAGTGGATAACCCCAAGGGAAGTTTTTTCAGGCATCGTGTGTAAGCAGAATATATAAGTGCTGTTCCCTGGTGCTTCCTCGCTCACTCGACCGGGAGGGTTCGAGAAGGGGGG…
p5-trc-BCD7	GATCCTTTTGTGCGAAGTTCCTATTCTCTAGAAAGTATAGGAACTTCCATATGCTCGAGGTACCAAGCAGCTCCAGCCTACACCAATTGCGCCTGATCATGTTCGTCATTTACGTTGACACCATCGAATGGTGCAAAACCTTTCGCGGTATGGCATGATAGCGCCCGGAAGAGAGTCAATTCAGGGTGGTGAATGTGAAACCAGTAACGTTATACGATGTCGCAGAGTATGCCGGTGTCTCTTATCAGACCGTTTCCCGCGTGGTGAACCAGGCCAGCCACGTTTCTGCGAAAACGCGGGAAAAAGTGGAAGCGGCGATGGCGGAGCTGAATTACATTCCCAACCGCGTGGCACAACAACTGGCGGGCAAACAGTCGTTGCTGATTGGCGTTGCCACCT…
p10-trc-BCD7	AGCTTGCGCTAGCGGAGTGTATACTGGCTTACTATGTTGGCACTGATGAGGGTGTCAGTGAAGTGCTTCATGTGGCAGGAGAAAAAAGGCTGCACCGGTGCGTCAGCAGAATATGTGATACAGGATATATTCCGCTTCCTCGCTCACTGACTCGCTACGCTCGGTCGTTCGACTGCGGCGAGCGGAAATGGCTTACGAACGGGGCGGAGATTTCCTGGAAGATGCCAGGAAGATACTTAACAGGGAAGTGAGAGGGCCGCGGCAAAGCCGTTTTTCCATAGGCTCCGCCCCCCTGACAAGCATCACGAAATCTGACGCTCAAATCAGTGGTGGCGAAACCCGACAGGACTATAAAGATACCAGGCGTTTCCCCCTGGCGGCTCCCTCGTGCGCTCTCCT…
p20-trc-BCD7	AGCTTCGTAGAAAAGATCAAAGGATCTTCTTGAGATCCTTTTTTTCTGCGCGTAATCTGCTGCTTGCAAACAAAAAAACCACCGCTACCAGCGGTGGTTTGTTTGCCGGATCAAGAGCTACCAACTCTTTTTCCGAAGGTAACTGGCTTCAGCAGAGCGCAGATACCAAATACTGTCCTTCTAGTGTAGCCGTAGTTAGGCCACCACTTCAAGAACTCTGTAGCACCGCCTACATACCTCGCTCTGCTAATCCTGTTACCAGTGGCTGCTGCCAGTGGCGATAAGTCGTGTCTTACCGGGTTGGACTCAAGACGATAGTTACCGGATAAGGCGCAGCGGTCGGGCTGAACGGGGGGTTCGTGCACACAGCCCAGCTTGGAGCGAACGACCTACACCGAA…
In vitro TxTL Construction Vector
Vector Name	Sequence
pBAC-T7-BCD7	CCATGTGAAGTGTGACAAGTTTTTAGATTGTCACACTAAATAAAAAAGAGTCAATAAGCAGGGATAACTTTGTGAAAAAACAGCTTCTTCTGAGGGCAATTTGTCACAGGGTTAAGGGCAATTTGTCACAGACAGGACTGTCATTTGAGGGTGATTTGTCACACTGAAAGGGCAATTTGTCACAACACCTTCTCTAGAACCAGCATGGATAAAGGCCTACAAGGCGCTCTAAAAAAGAAGATCTAAAAACTATAAAAAAAATAATTATAAAAATATCCCCGTGGATAAGTGGATAACCCCAAGGGAAGTTTTTTCAGGCATCGTGTGTAAGCAGAATATATAAGTGCTGTTCCCTGGTGCTTCCTCGCTCACTCGACCGGGAGGGTTCGAGAAGGGGGG…
pBAC-RARE2	AAAAAAAAGATGGCTACGTAGCTCAGTTGGTTAGAGCACATCACTCATAATGATGGGGTCACAGGTTCGAATCCCGTCGTAGCCACCATCTTTTTTTGCGGGAGTGGCGAAATTGGTAGACGCACCAGATTTAGGTTCTGGCGCCGCAAGGTGTGCGAGTTCAAGTCTCGCCTCCCGCACCATTCACCAGAAAGCGTTGTACGAGAAGCGTTTTATCGCTAACTGATTAATTATAAATCAGTTAGCGAAATATCTTACTTGCAATCGGTGTGGAAAACGGTAGTATTAGCAGCCACGAGTCGGCACGTAGCGCAGCCTGGTAGCGCACCGTCATGGGGTGTCGGGGGTCGGAGGTTCAAATCCTCTCGTGCCGACCAAAAATCCCAAGAAAAAACCAAC…

## Sheet: Gene Sequences (Linear)
Sequences from figure 1 and figure 2
Name	Sequence
CFP 0.96	ATGGGTAAAGGTGAGGAGCTCTTTACTGGTGTGGTGCCAATTCTGGTGGAGCTGGACGGTGACGTTAACGGTCACAAATTCTCTGTTCGTGGTGAAGGTGAAGGTGACGCGACCAACGGTAAACTGACCCTGAAATTCATCTGCACCACCGGTAAACTGCCGGTTCCGTGGCCGACCCTGGTTACCACCCTGACCTGGGGTGTTCAGTGCTTCTCTCGTTACCCGGACCACATGAAACGTCACGACTTCTTCAAATCTGCGATGCCGGAAGGTTACGTTCAGGAACGTACCATCTCTTTCAAAGACGACGGTACCTACAAAACCCGTGCGGAAGTTAAATTCGAAGGTGACACCCTGGTTAACCGTATCGAACTGAAAGGTATCGACTTCAAAGAAGAC…
CFP 0.55	ATGGGTAAAGGTGAGGAGCTCTTTACTGGTGTGGTGCCAATTCTGGTGGAGCTGGACGGCGACGTTAATGGTCACAAGTTTTCGGTGCGTGGTGAGGGTGAGGGTGATGCGACTAACGGTAAACTAACGCTGAAGTTTATTTGTACGACTGGCAAACTCCCTGTGCCATGGCCAACGTTGGTCACGACGCTGACGTGGGGTGTCCAATGTTTTAGCCGTTACCCAGACCACATGAAACGACACGACTTTTTTAAATCTGCTATGCCAGAGGGTTACGTGCAAGAGAGAACTATTAGCTTTAAAGACGACGGTACGTACAAAACTCGTGCGGAGGTGAAATTTGAGGGTGACACGCTGGTGAACCGTATTGAGCTCAAAGGTATTGACTTTAAAGAGGAC…
CFP 0.25	ATGGGTAAAGGTGAGGAGCTCTTTACTGGTGTGGTGCCAATTCTGGTGGAGCTCGATGGGGATGTGAATGGGCATAAGTTTAGCGTGCGGGGGGAGGGGGAGGGGGATGCCACGAATGGGAAGCTCACGCTCAAGTTTATATGTACGACGGGGAAGCTCCCAGTGCCATGGCCAACGCTCGTGACGACGCTCACGTGGGGGGTGCAATGTTTTAGCCGGTATCCAGATCATATGAAGCGGCATGATTTTTTTAAGAGCGCCATGCCAGAGGGGTATGTGCAAGAGCGGACGATAAGCTTTAAGGATGATGGGACGTATAAGACGCGGGCCGAGGTGAAGTTTGAGGGGGATACGCTCGTGAATCGGATAGAGCTCAAGGGGATAGATTTTAAGGAGGAT…
CFP 0.16	ATGGGTAAAGGTGAGGAGCTCTTTACTGGTGTGGTGCCAATTCTGGTGGAGTTAGATGGAGATGTAAATGGACATAAGTTTAGTGTAAGGGGAGAGGGAGAGGGAGATGCCACAAATGGAAAGTTAACATTAAAGTTTATATGTACAACAGGAAAGTTACCCGTACCCTGGCCCACATTAGTAACAACATTAACATGGGGAGTACAATGTTTTAGTAGGTATCCCGATCATATGAAGAGGCATGATTTTTTTAAGAGTGCCATGCCCGAGGGATATGTACAAGAGAGGACAATAAGTTTTAAGGATGATGGAACATATAAGACAAGGGCCGAGGTAAAGTTTGAGGGAGATACATTAGTAAATAGGATAGAGTTAAAGGGAATAGATTTTAAGGAGGAT…
YFP 0.96	ATGGGTAAAGGTGAGGAGCTCTTTACTGGTGTGGTGCCAATTCTGGTGGAGCTGGACGGTGACGTTAACGGTCACAAATTCTCTGTTCGTGGTGAAGGTGAAGGTGACGCGACCAACGGTAAACTGACCCTGAAATTCATCTGCACCACCGGTAAACTGCCGGTTCCGTGGCCGACCCTGGTTACCACCCTGACCTACGGTGTTCAGTGCTTCTCTCGTTACCCGGACCACATGAAACGTCACGACTTCTTCAAATCTGCGATGCCGGAAGGTTACGTTCAGGAACGTACCATCTCTTTCAAAGACGACGGTACCTACAAAACCCGTGCGGAAGTTAAATTCGAAGGTGACACCCTGGTTAACCGTATCGAACTGAAAGGTATCGACTTCAAAGAAGAC…
YFP 0.55	ATGGGTAAAGGTGAGGAGCTCTTTACTGGTGTGGTGCCAATTCTGGTGGAGCTGGACGGCGACGTTAATGGTCACAAGTTTTCGGTGCGTGGTGAGGGTGAGGGTGATGCGACTAACGGTAAACTAACGCTGAAGTTTATTTGTACGACTGGCAAACTCCCTGTGCCATGGCCAACGTTGGTCACGACGCTGACGTACGGTGTCCAATGTTTTAGCCGTTACCCAGACCACATGAAACGACACGACTTTTTTAAATCTGCTATGCCAGAGGGTTACGTGCAAGAGAGAACTATTAGCTTTAAAGACGACGGTACGTACAAAACTCGTGCGGAGGTGAAATTTGAGGGTGACACGCTGGTGAACCGTATTGAGCTCAAAGGTATTGACTTTAAAGAGGAC…
YFP 0.25	ATGGGTAAAGGTGAGGAGCTCTTTACTGGTGTGGTGCCAATTCTGGTGGAGCTCGATGGGGATGTGAATGGGCATAAGTTTAGCGTGCGGGGGGAGGGGGAGGGGGATGCCACGAATGGGAAGCTCACGCTCAAGTTTATATGTACGACGGGGAAGCTCCCAGTGCCATGGCCAACGCTCGTGACGACGCTCACGTATGGGGTGCAATGTTTTAGCCGGTATCCAGATCATATGAAGCGGCATGATTTTTTTAAGAGCGCCATGCCAGAGGGGTATGTGCAAGAGCGGACGATAAGCTTTAAGGATGATGGGACGTATAAGACGCGGGCCGAGGTGAAGTTTGAGGGGGATACGCTCGTGAATCGGATAGAGCTCAAGGGGATAGATTTTAAGGAGGAT…
YFP 0.16	ATGGGTAAAGGTGAGGAGCTCTTTACTGGTGTGGTGCCAATTCTGGTGGAGTTAGATGGAGATGTAAATGGACATAAGTTTAGTGTAAGGGGAGAGGGAGAGGGAGATGCCACAAATGGAAAGTTAACATTAAAGTTTATATGTACAACAGGAAAGTTACCCGTACCCTGGCCCACATTAGTAACAACATTAACATATGGAGTACAATGTTTTAGTAGGTATCCCGATCATATGAAGAGGCATGATTTTTTTAAGAGTGCCATGCCCGAGGGATATGTACAAGAGAGGACAATAAGTTTTAAGGATGATGGAACATATAAGACAAGGGCCGAGGTAAAGTTTGAGGGAGATACATTAGTAAATAGGATAGAGTTAAAGGGAATAGATTTTAAGGAGGAT…
mCherry 1	ATGGTTTCTAAAGGTGAAGAAGACAACATGGCGATCATCAAAGAATTCATGCGTTTCAAAGTTCACATGGAAGGTTCTGTTAACGGTCACGAATTCGAAATCGAAGGTGAAGGTGAAGGTCGTCCGTACGAAGGTACCCAGACCGCGAAACTGAAAGTTACCAAAGGTGGTCCGCTGCCGTTCGCGTGGGACATCCTGTCTCCGCAGTTCATGTACGGTTCTAAAGCGTACGTTAAACACCCGGCGGACATCCCGGACTACCTGAAACTGTCTTTCCCGGAAGGTTTCAAATGGGAACGTGTTATGAACTTCGAAGACGGTGGTGTTGTTACCGTTACCCAGGACTCTTCTCTGCAGGACGGTGAATTCATCTACAAAGTTAAACTGCGTGGTACCAAC…
mCherry 0.25	ATGGTTTCTAAAGGTGAAGAAGACAACATGGCGATCATCAAAGAATTCATGCGGTTTAAGGTGCATATGGAGGGGAGCGTGAATGGGCATGAGTTTGAGATAGAGGGGGAGGGGGAGGGGCGGCCATATGAGGGGACGCAAACGGCCAAGCTCAAGGTGACGAAGGGGGGGCCACTCCCATTTGCCTGGGATATACTCAGCCCACAATTTATGTATGGGAGCAAGGCCTATGTGAAGCATCCAGCCGATATACCAGATTATCTCAAGCTCAGCTTTCCAGAGGGGTTTAAGTGGGAGCGGGTGATGAATTTTGAGGATGGGGGGGTGGTGACGGTGACGCAAGATAGCAGCCTCCAAGATGGGGAGTTTATATATAAGGTGAAGCTCCGGGGGACGAAT…
mCherry 0.16	ATGGTTTCTAAAGGTGAAGAAGACAACATGGCGATCATCAAAGAATTCATGAGGTTTAAGGTACATATGGAGGGAAGTGTAAATGGACATGAGTTTGAGATAGAGGGAGAGGGAGAGGGAAGGCCCTATGAGGGAACACAAACAGCCAAGTTAAAGGTAACAAAGGGAGGACCCTTACCCTTTGCCTGGGATATATTAAGTCCCCAATTTATGTATGGAAGTAAGGCCTATGTAAAGCATCCCGCCGATATACCCGATTATTTAAAGTTAAGTTTTCCCGAGGGATTTAAGTGGGAGAGGGTAATGAATTTTGAGGATGGAGGAGTAGTAACAGTAACACAAGATAGTAGTTTACAAGATGGAGAGTTTATATATAAGGTAAAGTTAAGGGGAACAAAT…
CFP 0.96 Arg AGG	ATGGGTAAAGGTGAGGAGCTCTTTACTGGTGTGGTGCCAATTCTGGTGGAGCTGGACGGTGACGTTAACGGTCACAAATTCTCTGTTaggGGTGAAGGTGAAGGTGACGCGACCAACGGTAAACTGACCCTGAAATTCATCTGCACCACCGGTAAACTGCCGGTTCCGTGGCCGACCCTGGTTACCACCCTGACCTGGGGTGTTCAGTGCTTCTCTaggTACCCGGACCACATGAAAaggCACGACTTCTTCAAATCTGCGATGCCGGAAGGTTACGTTCAGGAAaggACCATCTCTTTCAAAGACGACGGTACCTACAAAACCaggGCGGAAGTTAAATTCGAAGGTGACACCCTGGTTAACaggATCGAACTGAAAGGTATCGACTTCAAAGAAGAC…
CFP 0.96 Arg CGC	ATGGGTAAAGGTGAGGAGCTCTTTACTGGTGTGGTGCCAATTCTGGTGGAGCTGGACGGTGACGTTAACGGTCACAAATTCTCTGTTcgcGGTGAAGGTGAAGGTGACGCGACCAACGGTAAACTGACCCTGAAATTCATCTGCACCACCGGTAAACTGCCGGTTCCGTGGCCGACCCTGGTTACCACCCTGACCTGGGGTGTTCAGTGCTTCTCTcgcTACCCGGACCACATGAAAcgcCACGACTTCTTCAAATCTGCGATGCCGGAAGGTTACGTTCAGGAAcgcACCATCTCTTTCAAAGACGACGGTACCTACAAAACCcgcGCGGAAGTTAAATTCGAAGGTGACACCCTGGTTAACcgcATCGAACTGAAAGGTATCGACTTCAAAGAAGAC…
CFP 0.96 Ile ATA	ATGGGTAAAGGTGAGGAGCTCTTTACTGGTGTGGTGCCAATTCTGGTGGAGCTGGACGGTGACGTTAACGGTCACAAATTCTCTGTTCGTGGTGAAGGTGAAGGTGACGCGACCAACGGTAAACTGACCCTGAAATTCataTGCACCACCGGTAAACTGCCGGTTCCGTGGCCGACCCTGGTTACCACCCTGACCTGGGGTGTTCAGTGCTTCTCTCGTTACCCGGACCACATGAAACGTCACGACTTCTTCAAATCTGCGATGCCGGAAGGTTACGTTCAGGAACGTACCataTCTTTCAAAGACGACGGTACCTACAAAACCCGTGCGGAAGTTAAATTCGAAGGTGACACCCTGGTTAACCGTataGAACTGAAAGGTataGACTTCAAAGAAGAC…
CFP 0.96 Arg ATT	ATGGGTAAAGGTGAGGAGCTCTTTACTGGTGTGGTGCCAattCTGGTGGAGCTGGACGGTGACGTTAACGGTCACAAATTCTCTGTTCGTGGTGAAGGTGAAGGTGACGCGACCAACGGTAAACTGACCCTGAAATTCattTGCACCACCGGTAAACTGCCGGTTCCGTGGCCGACCCTGGTTACCACCCTGACCTGGGGTGTTCAGTGCTTCTCTCGTTACCCGGACCACATGAAACGTCACGACTTCTTCAAATCTGCGATGCCGGAAGGTTACGTTCAGGAACGTACCattTCTTTCAAAGACGACGGTACCTACAAAACCCGTGCGGAAGTTAAATTCGAAGGTGACACCCTGGTTAACCGTattGAACTGAAAGGTattGACTTCAAAGAAGAC…
Sequences from figure 3 (codon sensitivity analysis)
mCherry_1_ala_gct	ATGGTTTCTAAAGGTGAAGAAGACAACATGgctATCATCAAAGAATTCATGCGTTTCAAAGTTCACATGGAAGGTTCTGTTAACGGTCACGAATTCGAAATCGAAGGTGAAGGTGAAGGTCGTCCGTACGAAGGTACCCAGACCgctAAACTGAAAGTTACCAAAGGTGGTCCGCTGCCGTTCgctTGGGACATCCTGTCTCCGCAGTTCATGTACGGTTCTAAAgctTACGTTAAACACCCGgctGACATCCCGGACTACCTGAAACTGTCTTTCCCGGAAGGTTTCAAATGGGAACGTGTTATGAACTTCGAAGACGGTGGTGTTGTTACCGTTACCCAGGACTCTTCTCTGCAGGACGGTGAATTCATCTACAAAGTTAAACTGCGTGGTACCAAC…
mCherry_1_ala_gca	ATGGTTTCTAAAGGTGAAGAAGACAACATGgcaATCATCAAAGAATTCATGCGTTTCAAAGTTCACATGGAAGGTTCTGTTAACGGTCACGAATTCGAAATCGAAGGTGAAGGTGAAGGTCGTCCGTACGAAGGTACCCAGACCgcaAAACTGAAAGTTACCAAAGGTGGTCCGCTGCCGTTCgcaTGGGACATCCTGTCTCCGCAGTTCATGTACGGTTCTAAAgcaTACGTTAAACACCCGgcaGACATCCCGGACTACCTGAAACTGTCTTTCCCGGAAGGTTTCAAATGGGAACGTGTTATGAACTTCGAAGACGGTGGTGTTGTTACCGTTACCCAGGACTCTTCTCTGCAGGACGGTGAATTCATCTACAAAGTTAAACTGCGTGGTACCAAC…
mCherry_1_ala_gcc	ATGGTTTCTAAAGGTGAAGAAGACAACATGgccATCATCAAAGAATTCATGCGTTTCAAAGTTCACATGGAAGGTTCTGTTAACGGTCACGAATTCGAAATCGAAGGTGAAGGTGAAGGTCGTCCGTACGAAGGTACCCAGACCgccAAACTGAAAGTTACCAAAGGTGGTCCGCTGCCGTTCgccTGGGACATCCTGTCTCCGCAGTTCATGTACGGTTCTAAAgccTACGTTAAACACCCGgccGACATCCCGGACTACCTGAAACTGTCTTTCCCGGAAGGTTTCAAATGGGAACGTGTTATGAACTTCGAAGACGGTGGTGTTGTTACCGTTACCCAGGACTCTTCTCTGCAGGACGGTGAATTCATCTACAAAGTTAAACTGCGTGGTACCAAC…
mCherry_1_asp_gat	ATGGTTTCTAAAGGTGAAGAAgatAACATGGCGATCATCAAAGAATTCATGCGTTTCAAAGTTCACATGGAAGGTTCTGTTAACGGTCACGAATTCGAAATCGAAGGTGAAGGTGAAGGTCGTCCGTACGAAGGTACCCAGACCGCGAAACTGAAAGTTACCAAAGGTGGTCCGCTGCCGTTCGCGTGGgatATCCTGTCTCCGCAGTTCATGTACGGTTCTAAAGCGTACGTTAAACACCCGGCGgatATCCCGgatTACCTGAAACTGTCTTTCCCGGAAGGTTTCAAATGGGAACGTGTTATGAACTTCGAAgatGGTGGTGTTGTTACCGTTACCCAGgatTCTTCTCTGCAGgatGGTGAATTCATCTACAAAGTTAAACTGCGTGGTACCAAC…
mCherry_1_glu_gag	ATGGTTTCTAAAGGTgaggagGACAACATGGCGATCATCAAAgagTTCATGCGTTTCAAAGTTCACATGgagGGTTCTGTTAACGGTCACgagTTCgagATCgagGGTgagGGTgagGGTCGTCCGTACgagGGTACCCAGACCGCGAAACTGAAAGTTACCAAAGGTGGTCCGCTGCCGTTCGCGTGGGACATCCTGTCTCCGCAGTTCATGTACGGTTCTAAAGCGTACGTTAAACACCCGGCGGACATCCCGGACTACCTGAAACTGTCTTTCCCGgagGGTTTCAAATGGgagCGTGTTATGAACTTCgagGACGGTGGTGTTGTTACCGTTACCCAGGACTCTTCTCTGCAGGACGGTgagTTCATCTACAAAGTTAAACTGCGTGGTACCAAC…	ATGGTTTCTAAAGGTgaggagGACAACATGGCGATCATCAAAgagTTCATGCGTTTCAAAGTTCACATGgagGGTTCTGTTAACGGTCACgagTTCgagATCgagGGTgagGGTgagGGTCGTCCGTACgagGGTACCCAGACCGCGAAACTGAAAGTTACCAAAGGTGGTCCGCTGCCGTTCGCGTGGGACATCCTGTCTCCGCAGTTCATGTACGGTTCTAAAGCGTACGTTAAACACCCGGCGGACATCCCGGACTACCTGAAACTGTCTTTCCCGgagGGTTTCAAATGGgagCGTGTTATGAACTTCgagGACGGTGGTGTTGTTACCGTTACCCAGGACTCTTCTCTGCAGGACGGTgagTTCATCTACAAAGTTAAACTGCGTGGTACCAAC…
mCherry_1_phe_ttt	ATGGTTTCTAAAGGTGAAGAAGACAACATGGCGATCATCAAAGAAtttATGCGTtttAAAGTTCACATGGAAGGTTCTGTTAACGGTCACGAAtttGAAATCGAAGGTGAAGGTGAAGGTCGTCCGTACGAAGGTACCCAGACCGCGAAACTGAAAGTTACCAAAGGTGGTCCGCTGCCGtttGCGTGGGACATCCTGTCTCCGCAGtttATGTACGGTTCTAAAGCGTACGTTAAACACCCGGCGGACATCCCGGACTACCTGAAACTGTCTtttCCGGAAGGTtttAAATGGGAACGTGTTATGAACtttGAAGACGGTGGTGTTGTTACCGTTACCCAGGACTCTTCTCTGCAGGACGGTGAAtttATCTACAAAGTTAAACTGCGTGGTACCAAC…
mCherry_1_gly_ggc	ATGGTTTCTAAAggcGAAGAAGACAACATGGCGATCATCAAAGAATTCATGCGTTTCAAAGTTCACATGGAAggcTCTGTTAACggcCACGAATTCGAAATCGAAggcGAAggcGAAggcCGTCCGTACGAAggcACCCAGACCGCGAAACTGAAAGTTACCAAAggcggcCCGCTGCCGTTCGCGTGGGACATCCTGTCTCCGCAGTTCATGTACggcTCTAAAGCGTACGTTAAACACCCGGCGGACATCCCGGACTACCTGAAACTGTCTTTCCCGGAAggcTTCAAATGGGAACGTGTTATGAACTTCGAAGACggcggcGTTGTTACCGTTACCCAGGACTCTTCTCTGCAGGACggcGAATTCATCTACAAAGTTAAACTGCGTggcACCAAC…
mCherry_1_gly_ggg	ATGGTTTCTAAAgggGAAGAAGACAACATGGCGATCATCAAAGAATTCATGCGTTTCAAAGTTCACATGGAAgggTCTGTTAACgggCACGAATTCGAAATCGAAgggGAAgggGAAgggCGTCCGTACGAAgggACCCAGACCGCGAAACTGAAAGTTACCAAAggggggCCGCTGCCGTTCGCGTGGGACATCCTGTCTCCGCAGTTCATGTACgggTCTAAAGCGTACGTTAAACACCCGGCGGACATCCCGGACTACCTGAAACTGTCTTTCCCGGAAgggTTCAAATGGGAACGTGTTATGAACTTCGAAGACggggggGTTGTTACCGTTACCCAGGACTCTTCTCTGCAGGACgggGAATTCATCTACAAAGTTAAACTGCGTgggACCAAC…
mCherry_1_gly_gga	ATGGTTTCTAAAggaGAAGAAGACAACATGGCGATCATCAAAGAATTCATGCGTTTCAAAGTTCACATGGAAggaTCTGTTAACggaCACGAATTCGAAATCGAAggaGAAggaGAAggaCGTCCGTACGAAggaACCCAGACCGCGAAACTGAAAGTTACCAAAggaggaCCGCTGCCGTTCGCGTGGGACATCCTGTCTCCGCAGTTCATGTACggaTCTAAAGCGTACGTTAAACACCCGGCGGACATCCCGGACTACCTGAAACTGTCTTTCCCGGAAggaTTCAAATGGGAACGTGTTATGAACTTCGAAGACggaggaGTTGTTACCGTTACCCAGGACTCTTCTCTGCAGGACggaGAATTCATCTACAAAGTTAAACTGCGTggaACCAAC…
mCherry_1_his_cat	ATGGTTTCTAAAGGTGAAGAAGACAACATGGCGATCATCAAAGAATTCATGCGTTTCAAAGTTcatATGGAAGGTTCTGTTAACGGTcatGAATTCGAAATCGAAGGTGAAGGTGAAGGTCGTCCGTACGAAGGTACCCAGACCGCGAAACTGAAAGTTACCAAAGGTGGTCCGCTGCCGTTCGCGTGGGACATCCTGTCTCCGCAGTTCATGTACGGTTCTAAAGCGTACGTTAAAcatCCGGCGGACATCCCGGACTACCTGAAACTGTCTTTCCCGGAAGGTTTCAAATGGGAACGTGTTATGAACTTCGAAGACGGTGGTGTTGTTACCGTTACCCAGGACTCTTCTCTGCAGGACGGTGAATTCATCTACAAAGTTAAACTGCGTGGTACCAAC…
mCherry_1_ile_att	ATGGTTTCTAAAGGTGAAGAAGACAACATGGCGattattAAAGAATTCATGCGTTTCAAAGTTCACATGGAAGGTTCTGTTAACGGTCACGAATTCGAAattGAAGGTGAAGGTGAAGGTCGTCCGTACGAAGGTACCCAGACCGCGAAACTGAAAGTTACCAAAGGTGGTCCGCTGCCGTTCGCGTGGGACattCTGTCTCCGCAGTTCATGTACGGTTCTAAAGCGTACGTTAAACACCCGGCGGACattCCGGACTACCTGAAACTGTCTTTCCCGGAAGGTTTCAAATGGGAACGTGTTATGAACTTCGAAGACGGTGGTGTTGTTACCGTTACCCAGGACTCTTCTCTGCAGGACGGTGAATTCattTACAAAGTTAAACTGCGTGGTACCAAC…
mCherry_1_ile_ata	ATGGTTTCTAAAGGTGAAGAAGACAACATGGCGataataAAAGAATTCATGCGTTTCAAAGTTCACATGGAAGGTTCTGTTAACGGTCACGAATTCGAAataGAAGGTGAAGGTGAAGGTCGTCCGTACGAAGGTACCCAGACCGCGAAACTGAAAGTTACCAAAGGTGGTCCGCTGCCGTTCGCGTGGGACataCTGTCTCCGCAGTTCATGTACGGTTCTAAAGCGTACGTTAAACACCCGGCGGACataCCGGACTACCTGAAACTGTCTTTCCCGGAAGGTTTCAAATGGGAACGTGTTATGAACTTCGAAGACGGTGGTGTTGTTACCGTTACCCAGGACTCTTCTCTGCAGGACGGTGAATTCataTACAAAGTTAAACTGCGTGGTACCAAC…
mCherry_1_lys_aag	ATGGTTTCTaagGGTGAAGAAGACAACATGGCGATCATCaagGAATTCATGCGTTTCaagGTTCACATGGAAGGTTCTGTTAACGGTCACGAATTCGAAATCGAAGGTGAAGGTGAAGGTCGTCCGTACGAAGGTACCCAGACCGCGaagCTGaagGTTACCaagGGTGGTCCGCTGCCGTTCGCGTGGGACATCCTGTCTCCGCAGTTCATGTACGGTTCTaagGCGTACGTTaagCACCCGGCGGACATCCCGGACTACCTGaagCTGTCTTTCCCGGAAGGTTTCaagTGGGAACGTGTTATGAACTTCGAAGACGGTGGTGTTGTTACCGTTACCCAGGACTCTTCTCTGCAGGACGGTGAATTCATCTACaagGTTaagCTGCGTGGTACCAAC…
mCherry_1_leu_ctc	ATGGTTTCTAAAGGTGAAGAAGACAACATGGCGATCATCAAAGAATTCATGCGTTTCAAAGTTCACATGGAAGGTTCTGTTAACGGTCACGAATTCGAAATCGAAGGTGAAGGTGAAGGTCGTCCGTACGAAGGTACCCAGACCGCGAAActcAAAGTTACCAAAGGTGGTCCGctcCCGTTCGCGTGGGACATCctcTCTCCGCAGTTCATGTACGGTTCTAAAGCGTACGTTAAACACCCGGCGGACATCCCGGACTACctcAAActcTCTTTCCCGGAAGGTTTCAAATGGGAACGTGTTATGAACTTCGAAGACGGTGGTGTTGTTACCGTTACCCAGGACTCTTCTctcCAGGACGGTGAATTCATCTACAAAGTTAAActcCGTGGTACCAAC…
mCherry_1_leu_ctt	ATGGTTTCTAAAGGTGAAGAAGACAACATGGCGATCATCAAAGAATTCATGCGTTTCAAAGTTCACATGGAAGGTTCTGTTAACGGTCACGAATTCGAAATCGAAGGTGAAGGTGAAGGTCGTCCGTACGAAGGTACCCAGACCGCGAAActtAAAGTTACCAAAGGTGGTCCGcttCCGTTCGCGTGGGACATCcttTCTCCGCAGTTCATGTACGGTTCTAAAGCGTACGTTAAACACCCGGCGGACATCCCGGACTACcttAAActtTCTTTCCCGGAAGGTTTCAAATGGGAACGTGTTATGAACTTCGAAGACGGTGGTGTTGTTACCGTTACCCAGGACTCTTCTcttCAGGACGGTGAATTCATCTACAAAGTTAAActtCGTGGTACCAAC…
mCherry_1_leu_ttg	ATGGTTTCTAAAGGTGAAGAAGACAACATGGCGATCATCAAAGAATTCATGCGTTTCAAAGTTCACATGGAAGGTTCTGTTAACGGTCACGAATTCGAAATCGAAGGTGAAGGTGAAGGTCGTCCGTACGAAGGTACCCAGACCGCGAAAttgAAAGTTACCAAAGGTGGTCCGttgCCGTTCGCGTGGGACATCttgTCTCCGCAGTTCATGTACGGTTCTAAAGCGTACGTTAAACACCCGGCGGACATCCCGGACTACttgAAAttgTCTTTCCCGGAAGGTTTCAAATGGGAACGTGTTATGAACTTCGAAGACGGTGGTGTTGTTACCGTTACCCAGGACTCTTCTttgCAGGACGGTGAATTCATCTACAAAGTTAAAttgCGTGGTACCAAC…
mCherry_1_leu_tta	ATGGTTTCTAAAGGTGAAGAAGACAACATGGCGATCATCAAAGAATTCATGCGTTTCAAAGTTCACATGGAAGGTTCTGTTAACGGTCACGAATTCGAAATCGAAGGTGAAGGTGAAGGTCGTCCGTACGAAGGTACCCAGACCGCGAAAttaAAAGTTACCAAAGGTGGTCCGttaCCGTTCGCGTGGGACATCttaTCTCCGCAGTTCATGTACGGTTCTAAAGCGTACGTTAAACACCCGGCGGACATCCCGGACTACttaAAAttaTCTTTCCCGGAAGGTTTCAAATGGGAACGTGTTATGAACTTCGAAGACGGTGGTGTTGTTACCGTTACCCAGGACTCTTCTttaCAGGACGGTGAATTCATCTACAAAGTTAAAttaCGTGGTACCAAC…
mCherry_1_leu_cta	ATGGTTTCTAAAGGTGAAGAAGACAACATGGCGATCATCAAAGAATTCATGCGTTTCAAAGTTCACATGGAAGGTTCTGTTAACGGTCACGAATTCGAAATCGAAGGTGAAGGTGAAGGTCGTCCGTACGAAGGTACCCAGACCGCGAAActaAAAGTTACCAAAGGTGGTCCGctaCCGTTCGCGTGGGACATCctaTCTCCGCAGTTCATGTACGGTTCTAAAGCGTACGTTAAACACCCGGCGGACATCCCGGACTACctaAAActaTCTTTCCCGGAAGGTTTCAAATGGGAACGTGTTATGAACTTCGAAGACGGTGGTGTTGTTACCGTTACCCAGGACTCTTCTctaCAGGACGGTGAATTCATCTACAAAGTTAAActaCGTGGTACCAAC…
mCherry_1_asn_aat	ATGGTTTCTAAAGGTGAAGAAGACaatATGGCGATCATCAAAGAATTCATGCGTTTCAAAGTTCACATGGAAGGTTCTGTTaatGGTCACGAATTCGAAATCGAAGGTGAAGGTGAAGGTCGTCCGTACGAAGGTACCCAGACCGCGAAACTGAAAGTTACCAAAGGTGGTCCGCTGCCGTTCGCGTGGGACATCCTGTCTCCGCAGTTCATGTACGGTTCTAAAGCGTACGTTAAACACCCGGCGGACATCCCGGACTACCTGAAACTGTCTTTCCCGGAAGGTTTCAAATGGGAACGTGTTATGaatTTCGAAGACGGTGGTGTTGTTACCGTTACCCAGGACTCTTCTCTGCAGGACGGTGAATTCATCTACAAAGTTAAACTGCGTGGTACCaat…
mCherry_1_pro_cca	ATGGTTTCTAAAGGTGAAGAAGACAACATGGCGATCATCAAAGAATTCATGCGTTTCAAAGTTCACATGGAAGGTTCTGTTAACGGTCACGAATTCGAAATCGAAGGTGAAGGTGAAGGTCGTccaTACGAAGGTACCCAGACCGCGAAACTGAAAGTTACCAAAGGTGGTccaCTGccaTTCGCGTGGGACATCCTGTCTccaCAGTTCATGTACGGTTCTAAAGCGTACGTTAAACACccaGCGGACATCccaGACTACCTGAAACTGTCTTTCccaGAAGGTTTCAAATGGGAACGTGTTATGAACTTCGAAGACGGTGGTGTTGTTACCGTTACCCAGGACTCTTCTCTGCAGGACGGTGAATTCATCTACAAAGTTAAACTGCGTGGTACCAAC…
mCherry_1_pro_cct	ATGGTTTCTAAAGGTGAAGAAGACAACATGGCGATCATCAAAGAATTCATGCGTTTCAAAGTTCACATGGAAGGTTCTGTTAACGGTCACGAATTCGAAATCGAAGGTGAAGGTGAAGGTCGTcctTACGAAGGTACCCAGACCGCGAAACTGAAAGTTACCAAAGGTGGTcctCTGcctTTCGCGTGGGACATCCTGTCTcctCAGTTCATGTACGGTTCTAAAGCGTACGTTAAACACcctGCGGACATCcctGACTACCTGAAACTGTCTTTCcctGAAGGTTTCAAATGGGAACGTGTTATGAACTTCGAAGACGGTGGTGTTGTTACCGTTACCCAGGACTCTTCTCTGCAGGACGGTGAATTCATCTACAAAGTTAAACTGCGTGGTACCAAC…
mCherry_1_pro_ccc	ATGGTTTCTAAAGGTGAAGAAGACAACATGGCGATCATCAAAGAATTCATGCGTTTCAAAGTTCACATGGAAGGTTCTGTTAACGGTCACGAATTCGAAATCGAAGGTGAAGGTGAAGGTCGTcccTACGAAGGTACCCAGACCGCGAAACTGAAAGTTACCAAAGGTGGTcccCTGcccTTCGCGTGGGACATCCTGTCTcccCAGTTCATGTACGGTTCTAAAGCGTACGTTAAACACcccGCGGACATCcccGACTACCTGAAACTGTCTTTCcccGAAGGTTTCAAATGGGAACGTGTTATGAACTTCGAAGACGGTGGTGTTGTTACCGTTACCCAGGACTCTTCTCTGCAGGACGGTGAATTCATCTACAAAGTTAAACTGCGTGGTACCAAC…
mCherry_1_gln_caa	ATGGTTTCTAAAGGTGAAGAAGACAACATGGCGATCATCAAAGAATTCATGCGTTTCAAAGTTCACATGGAAGGTTCTGTTAACGGTCACGAATTCGAAATCGAAGGTGAAGGTGAAGGTCGTCCGTACGAAGGTACCcaaACCGCGAAACTGAAAGTTACCAAAGGTGGTCCGCTGCCGTTCGCGTGGGACATCCTGTCTCCGcaaTTCATGTACGGTTCTAAAGCGTACGTTAAACACCCGGCGGACATCCCGGACTACCTGAAACTGTCTTTCCCGGAAGGTTTCAAATGGGAACGTGTTATGAACTTCGAAGACGGTGGTGTTGTTACCGTTACCcaaGACTCTTCTCTGcaaGACGGTGAATTCATCTACAAAGTTAAACTGCGTGGTACCAAC…
mCherry_1_arg_cgc	ATGGTTTCTAAAGGTGAAGAAGACAACATGGCGATCATCAAAGAATTCATGcgcTTCAAAGTTCACATGGAAGGTTCTGTTAACGGTCACGAATTCGAAATCGAAGGTGAAGGTGAAGGTcgcCCGTACGAAGGTACCCAGACCGCGAAACTGAAAGTTACCAAAGGTGGTCCGCTGCCGTTCGCGTGGGACATCCTGTCTCCGCAGTTCATGTACGGTTCTAAAGCGTACGTTAAACACCCGGCGGACATCCCGGACTACCTGAAACTGTCTTTCCCGGAAGGTTTCAAATGGGAAcgcGTTATGAACTTCGAAGACGGTGGTGTTGTTACCGTTACCCAGGACTCTTCTCTGCAGGACGGTGAATTCATCTACAAAGTTAAACTGcgcGGTACCAAC…
mCherry_1_arg_cga	ATGGTTTCTAAAGGTGAAGAAGACAACATGGCGATCATCAAAGAATTCATGcgaTTCAAAGTTCACATGGAAGGTTCTGTTAACGGTCACGAATTCGAAATCGAAGGTGAAGGTGAAGGTcgaCCGTACGAAGGTACCCAGACCGCGAAACTGAAAGTTACCAAAGGTGGTCCGCTGCCGTTCGCGTGGGACATCCTGTCTCCGCAGTTCATGTACGGTTCTAAAGCGTACGTTAAACACCCGGCGGACATCCCGGACTACCTGAAACTGTCTTTCCCGGAAGGTTTCAAATGGGAAcgaGTTATGAACTTCGAAGACGGTGGTGTTGTTACCGTTACCCAGGACTCTTCTCTGCAGGACGGTGAATTCATCTACAAAGTTAAACTGcgaGGTACCAAC…
mCherry_1_arg_cgg	ATGGTTTCTAAAGGTGAAGAAGACAACATGGCGATCATCAAAGAATTCATGcggTTCAAAGTTCACATGGAAGGTTCTGTTAACGGTCACGAATTCGAAATCGAAGGTGAAGGTGAAGGTcggCCGTACGAAGGTACCCAGACCGCGAAACTGAAAGTTACCAAAGGTGGTCCGCTGCCGTTCGCGTGGGACATCCTGTCTCCGCAGTTCATGTACGGTTCTAAAGCGTACGTTAAACACCCGGCGGACATCCCGGACTACCTGAAACTGTCTTTCCCGGAAGGTTTCAAATGGGAAcggGTTATGAACTTCGAAGACGGTGGTGTTGTTACCGTTACCCAGGACTCTTCTCTGCAGGACGGTGAATTCATCTACAAAGTTAAACTGcggGGTACCAAC…
mCherry_1_arg_aga	ATGGTTTCTAAAGGTGAAGAAGACAACATGGCGATCATCAAAGAATTCATGagaTTCAAAGTTCACATGGAAGGTTCTGTTAACGGTCACGAATTCGAAATCGAAGGTGAAGGTGAAGGTagaCCGTACGAAGGTACCCAGACCGCGAAACTGAAAGTTACCAAAGGTGGTCCGCTGCCGTTCGCGTGGGACATCCTGTCTCCGCAGTTCATGTACGGTTCTAAAGCGTACGTTAAACACCCGGCGGACATCCCGGACTACCTGAAACTGTCTTTCCCGGAAGGTTTCAAATGGGAAagaGTTATGAACTTCGAAGACGGTGGTGTTGTTACCGTTACCCAGGACTCTTCTCTGCAGGACGGTGAATTCATCTACAAAGTTAAACTGagaGGTACCAAC…
mCherry_1_arg_agg	ATGGTTTCTAAAGGTGAAGAAGACAACATGGCGATCATCAAAGAATTCATGaggTTCAAAGTTCACATGGAAGGTTCTGTTAACGGTCACGAATTCGAAATCGAAGGTGAAGGTGAAGGTaggCCGTACGAAGGTACCCAGACCGCGAAACTGAAAGTTACCAAAGGTGGTCCGCTGCCGTTCGCGTGGGACATCCTGTCTCCGCAGTTCATGTACGGTTCTAAAGCGTACGTTAAACACCCGGCGGACATCCCGGACTACCTGAAACTGTCTTTCCCGGAAGGTTTCAAATGGGAAaggGTTATGAACTTCGAAGACGGTGGTGTTGTTACCGTTACCCAGGACTCTTCTCTGCAGGACGGTGAATTCATCTACAAAGTTAAACTGaggGGTACCAAC…
mCherry_1_ser_tcc	ATGGTTtccAAAGGTGAAGAAGACAACATGGCGATCATCAAAGAATTCATGCGTTTCAAAGTTCACATGGAAGGTtccGTTAACGGTCACGAATTCGAAATCGAAGGTGAAGGTGAAGGTCGTCCGTACGAAGGTACCCAGACCGCGAAACTGAAAGTTACCAAAGGTGGTCCGCTGCCGTTCGCGTGGGACATCCTGtccCCGCAGTTCATGTACGGTtccAAAGCGTACGTTAAACACCCGGCGGACATCCCGGACTACCTGAAACTGtccTTCCCGGAAGGTTTCAAATGGGAACGTGTTATGAACTTCGAAGACGGTGGTGTTGTTACCGTTACCCAGGACtcctccCTGCAGGACGGTGAATTCATCTACAAAGTTAAACTGCGTGGTACCAAC…
mCherry_1_ser_agc	ATGGTTagcAAAGGTGAAGAAGACAACATGGCGATCATCAAAGAATTCATGCGTTTCAAAGTTCACATGGAAGGTagcGTTAACGGTCACGAATTCGAAATCGAAGGTGAAGGTGAAGGTCGTCCGTACGAAGGTACCCAGACCGCGAAACTGAAAGTTACCAAAGGTGGTCCGCTGCCGTTCGCGTGGGACATCCTGagcCCGCAGTTCATGTACGGTagcAAAGCGTACGTTAAACACCCGGCGGACATCCCGGACTACCTGAAACTGagcTTCCCGGAAGGTTTCAAATGGGAACGTGTTATGAACTTCGAAGACGGTGGTGTTGTTACCGTTACCCAGGACagcagcCTGCAGGACGGTGAATTCATCTACAAAGTTAAACTGCGTGGTACCAAC…
mCherry_1_ser_tcg	ATGGTTtcgAAAGGTGAAGAAGACAACATGGCGATCATCAAAGAATTCATGCGTTTCAAAGTTCACATGGAAGGTtcgGTTAACGGTCACGAATTCGAAATCGAAGGTGAAGGTGAAGGTCGTCCGTACGAAGGTACCCAGACCGCGAAACTGAAAGTTACCAAAGGTGGTCCGCTGCCGTTCGCGTGGGACATCCTGtcgCCGCAGTTCATGTACGGTtcgAAAGCGTACGTTAAACACCCGGCGGACATCCCGGACTACCTGAAACTGtcgTTCCCGGAAGGTTTCAAATGGGAACGTGTTATGAACTTCGAAGACGGTGGTGTTGTTACCGTTACCCAGGACtcgtcgCTGCAGGACGGTGAATTCATCTACAAAGTTAAACTGCGTGGTACCAAC…
mCherry_1_ser_tca	ATGGTTtcaAAAGGTGAAGAAGACAACATGGCGATCATCAAAGAATTCATGCGTTTCAAAGTTCACATGGAAGGTtcaGTTAACGGTCACGAATTCGAAATCGAAGGTGAAGGTGAAGGTCGTCCGTACGAAGGTACCCAGACCGCGAAACTGAAAGTTACCAAAGGTGGTCCGCTGCCGTTCGCGTGGGACATCCTGtcaCCGCAGTTCATGTACGGTtcaAAAGCGTACGTTAAACACCCGGCGGACATCCCGGACTACCTGAAACTGtcaTTCCCGGAAGGTTTCAAATGGGAACGTGTTATGAACTTCGAAGACGGTGGTGTTGTTACCGTTACCCAGGACtcatcaCTGCAGGACGGTGAATTCATCTACAAAGTTAAACTGCGTGGTACCAAC…
mCherry_1_ser_agt	ATGGTTagtAAAGGTGAAGAAGACAACATGGCGATCATCAAAGAATTCATGCGTTTCAAAGTTCACATGGAAGGTagtGTTAACGGTCACGAATTCGAAATCGAAGGTGAAGGTGAAGGTCGTCCGTACGAAGGTACCCAGACCGCGAAACTGAAAGTTACCAAAGGTGGTCCGCTGCCGTTCGCGTGGGACATCCTGagtCCGCAGTTCATGTACGGTagtAAAGCGTACGTTAAACACCCGGCGGACATCCCGGACTACCTGAAACTGagtTTCCCGGAAGGTTTCAAATGGGAACGTGTTATGAACTTCGAAGACGGTGGTGTTGTTACCGTTACCCAGGACagtagtCTGCAGGACGGTGAATTCATCTACAAAGTTAAACTGCGTGGTACCAAC…
mCherry_1_thr_act	ATGGTTTCTAAAGGTGAAGAAGACAACATGGCGATCATCAAAGAATTCATGCGTTTCAAAGTTCACATGGAAGGTTCTGTTAACGGTCACGAATTCGAAATCGAAGGTGAAGGTGAAGGTCGTCCGTACGAAGGTactCAGactGCGAAACTGAAAGTTactAAAGGTGGTCCGCTGCCGTTCGCGTGGGACATCCTGTCTCCGCAGTTCATGTACGGTTCTAAAGCGTACGTTAAACACCCGGCGGACATCCCGGACTACCTGAAACTGTCTTTCCCGGAAGGTTTCAAATGGGAACGTGTTATGAACTTCGAAGACGGTGGTGTTGTTactGTTactCAGGACTCTTCTCTGCAGGACGGTGAATTCATCTACAAAGTTAAACTGCGTGGTactAAC…
mCherry_1_thr_acg	ATGGTTTCTAAAGGTGAAGAAGACAACATGGCGATCATCAAAGAATTCATGCGTTTCAAAGTTCACATGGAAGGTTCTGTTAACGGTCACGAATTCGAAATCGAAGGTGAAGGTGAAGGTCGTCCGTACGAAGGTacgCAGacgGCGAAACTGAAAGTTacgAAAGGTGGTCCGCTGCCGTTCGCGTGGGACATCCTGTCTCCGCAGTTCATGTACGGTTCTAAAGCGTACGTTAAACACCCGGCGGACATCCCGGACTACCTGAAACTGTCTTTCCCGGAAGGTTTCAAATGGGAACGTGTTATGAACTTCGAAGACGGTGGTGTTGTTacgGTTacgCAGGACTCTTCTCTGCAGGACGGTGAATTCATCTACAAAGTTAAACTGCGTGGTacgAAC…
mCherry_1_thr_aca	ATGGTTTCTAAAGGTGAAGAAGACAACATGGCGATCATCAAAGAATTCATGCGTTTCAAAGTTCACATGGAAGGTTCTGTTAACGGTCACGAATTCGAAATCGAAGGTGAAGGTGAAGGTCGTCCGTACGAAGGTacaCAGacaGCGAAACTGAAAGTTacaAAAGGTGGTCCGCTGCCGTTCGCGTGGGACATCCTGTCTCCGCAGTTCATGTACGGTTCTAAAGCGTACGTTAAACACCCGGCGGACATCCCGGACTACCTGAAACTGTCTTTCCCGGAAGGTTTCAAATGGGAACGTGTTATGAACTTCGAAGACGGTGGTGTTGTTacaGTTacaCAGGACTCTTCTCTGCAGGACGGTGAATTCATCTACAAAGTTAAACTGCGTGGTacaAAC…
mCherry_1_val_gtg	ATGgtgTCTAAAGGTGAAGAAGACAACATGGCGATCATCAAAGAATTCATGCGTTTCAAAgtgCACATGGAAGGTTCTgtgAACGGTCACGAATTCGAAATCGAAGGTGAAGGTGAAGGTCGTCCGTACGAAGGTACCCAGACCGCGAAACTGAAAgtgACCAAAGGTGGTCCGCTGCCGTTCGCGTGGGACATCCTGTCTCCGCAGTTCATGTACGGTTCTAAAGCGTACgtgAAACACCCGGCGGACATCCCGGACTACCTGAAACTGTCTTTCCCGGAAGGTTTCAAATGGGAACGTgtgATGAACTTCGAAGACGGTGGTgtggtgACCgtgACCCAGGACTCTTCTCTGCAGGACGGTGAATTCATCTACAAAgtgAAACTGCGTGGTACCAAC…
mCherry_1_val_gta	ATGgtaTCTAAAGGTGAAGAAGACAACATGGCGATCATCAAAGAATTCATGCGTTTCAAAgtaCACATGGAAGGTTCTgtaAACGGTCACGAATTCGAAATCGAAGGTGAAGGTGAAGGTCGTCCGTACGAAGGTACCCAGACCGCGAAACTGAAAgtaACCAAAGGTGGTCCGCTGCCGTTCGCGTGGGACATCCTGTCTCCGCAGTTCATGTACGGTTCTAAAGCGTACgtaAAACACCCGGCGGACATCCCGGACTACCTGAAACTGTCTTTCCCGGAAGGTTTCAAATGGGAACGTgtaATGAACTTCGAAGACGGTGGTgtagtaACCgtaACCCAGGACTCTTCTCTGCAGGACGGTGAATTCATCTACAAAgtaAAACTGCGTGGTACCAAC…
mCherry_1_val_gtc	ATGgtcTCTAAAGGTGAAGAAGACAACATGGCGATCATCAAAGAATTCATGCGTTTCAAAgtcCACATGGAAGGTTCTgtcAACGGTCACGAATTCGAAATCGAAGGTGAAGGTGAAGGTCGTCCGTACGAAGGTACCCAGACCGCGAAACTGAAAgtcACCAAAGGTGGTCCGCTGCCGTTCGCGTGGGACATCCTGTCTCCGCAGTTCATGTACGGTTCTAAAGCGTACgtcAAACACCCGGCGGACATCCCGGACTACCTGAAACTGTCTTTCCCGGAAGGTTTCAAATGGGAACGTgtcATGAACTTCGAAGACGGTGGTgtcgtcACCgtcACCCAGGACTCTTCTCTGCAGGACGGTGAATTCATCTACAAAgtcAAACTGCGTGGTACCAAC…
mCherry_1_tyr_tat	ATGGTTTCTAAAGGTGAAGAAGACAACATGGCGATCATCAAAGAATTCATGCGTTTCAAAGTTCACATGGAAGGTTCTGTTAACGGTCACGAATTCGAAATCGAAGGTGAAGGTGAAGGTCGTCCGtatGAAGGTACCCAGACCGCGAAACTGAAAGTTACCAAAGGTGGTCCGCTGCCGTTCGCGTGGGACATCCTGTCTCCGCAGTTCATGtatGGTTCTAAAGCGtatGTTAAACACCCGGCGGACATCCCGGACtatCTGAAACTGTCTTTCCCGGAAGGTTTCAAATGGGAACGTGTTATGAACTTCGAAGACGGTGGTGTTGTTACCGTTACCCAGGACTCTTCTCTGCAGGACGGTGAATTCATCtatAAAGTTAAACTGCGTGGTACCAAC…
CFP_0.96_ala_gct	ATGGGTAAAGGTGAGGAGCTCTTTACTGGTGTGGTGCCAATTCTGGTGGAGCTGGACGGTGACGTTAACGGTCACAAATTCTCTGTTCGTGGTGAAGGTGAAGGTGACgctACCAACGGTAAACTGACCCTGAAATTCATCTGCACCACCGGTAAACTGCCGGTTCCGTGGCCGACCCTGGTTACCACCCTGACCTGGGGTGTTCAGTGCTTCTCTCGTTACCCGGACCACATGAAACGTCACGACTTCTTCAAATCTgctATGCCGGAAGGTTACGTTCAGGAACGTACCATCTCTTTCAAAGACGACGGTACCTACAAAACCCGTgctGAAGTTAAATTCGAAGGTGACACCCTGGTTAACCGTATCGAACTGAAAGGTATCGACTTCAAAGAAGAC…
CFP_0.96_ala_gca	ATGGGTAAAGGTGAGGAGCTCTTTACTGGTGTGGTGCCAATTCTGGTGGAGCTGGACGGTGACGTTAACGGTCACAAATTCTCTGTTCGTGGTGAAGGTGAAGGTGACgcaACCAACGGTAAACTGACCCTGAAATTCATCTGCACCACCGGTAAACTGCCGGTTCCGTGGCCGACCCTGGTTACCACCCTGACCTGGGGTGTTCAGTGCTTCTCTCGTTACCCGGACCACATGAAACGTCACGACTTCTTCAAATCTgcaATGCCGGAAGGTTACGTTCAGGAACGTACCATCTCTTTCAAAGACGACGGTACCTACAAAACCCGTgcaGAAGTTAAATTCGAAGGTGACACCCTGGTTAACCGTATCGAACTGAAAGGTATCGACTTCAAAGAAGAC…
CFP_0.96_ala_gcc	ATGGGTAAAGGTGAGGAGCTCTTTACTGGTGTGGTGCCAATTCTGGTGGAGCTGGACGGTGACGTTAACGGTCACAAATTCTCTGTTCGTGGTGAAGGTGAAGGTGACgccACCAACGGTAAACTGACCCTGAAATTCATCTGCACCACCGGTAAACTGCCGGTTCCGTGGCCGACCCTGGTTACCACCCTGACCTGGGGTGTTCAGTGCTTCTCTCGTTACCCGGACCACATGAAACGTCACGACTTCTTCAAATCTgccATGCCGGAAGGTTACGTTCAGGAACGTACCATCTCTTTCAAAGACGACGGTACCTACAAAACCCGTgccGAAGTTAAATTCGAAGGTGACACCCTGGTTAACCGTATCGAACTGAAAGGTATCGACTTCAAAGAAGAC…
CFP_0.96_cys_tgt	ATGGGTAAAGGTGAGGAGCTCTTTACTGGTGTGGTGCCAATTCTGGTGGAGCTGGACGGTGACGTTAACGGTCACAAATTCTCTGTTCGTGGTGAAGGTGAAGGTGACGCGACCAACGGTAAACTGACCCTGAAATTCATCtgtACCACCGGTAAACTGCCGGTTCCGTGGCCGACCCTGGTTACCACCCTGACCTGGGGTGTTCAGtgtTTCTCTCGTTACCCGGACCACATGAAACGTCACGACTTCTTCAAATCTGCGATGCCGGAAGGTTACGTTCAGGAACGTACCATCTCTTTCAAAGACGACGGTACCTACAAAACCCGTGCGGAAGTTAAATTCGAAGGTGACACCCTGGTTAACCGTATCGAACTGAAAGGTATCGACTTCAAAGAAGAC…
CFP_0.96_asp_gat	ATGGGTAAAGGTGAGGAGCTCTTTACTGGTGTGGTGCCAATTCTGGTGGAGCTGgatGGTgatGTTAACGGTCACAAATTCTCTGTTCGTGGTGAAGGTGAAGGTgatGCGACCAACGGTAAACTGACCCTGAAATTCATCTGCACCACCGGTAAACTGCCGGTTCCGTGGCCGACCCTGGTTACCACCCTGACCTGGGGTGTTCAGTGCTTCTCTCGTTACCCGgatCACATGAAACGTCACgatTTCTTCAAATCTGCGATGCCGGAAGGTTACGTTCAGGAACGTACCATCTCTTTCAAAgatgatGGTACCTACAAAACCCGTGCGGAAGTTAAATTCGAAGGTgatACCCTGGTTAACCGTATCGAACTGAAAGGTATCgatTTCAAAGAAgat…
CFP_0.96_glu_gag	ATGGGTAAAGGTgaggagCTCTTTACTGGTGTGGTGCCAATTCTGGTGgagCTGGACGGTGACGTTAACGGTCACAAATTCTCTGTTCGTGGTgagGGTgagGGTGACGCGACCAACGGTAAACTGACCCTGAAATTCATCTGCACCACCGGTAAACTGCCGGTTCCGTGGCCGACCCTGGTTACCACCCTGACCTGGGGTGTTCAGTGCTTCTCTCGTTACCCGGACCACATGAAACGTCACGACTTCTTCAAATCTGCGATGCCGgagGGTTACGTTCAGgagCGTACCATCTCTTTCAAAGACGACGGTACCTACAAAACCCGTGCGgagGTTAAATTCgagGGTGACACCCTGGTTAACCGTATCgagCTGAAAGGTATCGACTTCAAAgagGAC…
CFP_0.96_phe_ttt	ATGGGTAAAGGTGAGGAGCTCtttACTGGTGTGGTGCCAATTCTGGTGGAGCTGGACGGTGACGTTAACGGTCACAAAtttTCTGTTCGTGGTGAAGGTGAAGGTGACGCGACCAACGGTAAACTGACCCTGAAAtttATCTGCACCACCGGTAAACTGCCGGTTCCGTGGCCGACCCTGGTTACCACCCTGACCTGGGGTGTTCAGTGCtttTCTCGTTACCCGGACCACATGAAACGTCACGACttttttAAATCTGCGATGCCGGAAGGTTACGTTCAGGAACGTACCATCTCTtttAAAGACGACGGTACCTACAAAACCCGTGCGGAAGTTAAAtttGAAGGTGACACCCTGGTTAACCGTATCGAACTGAAAGGTATCGACtttAAAGAAGAC…
CFP_0.96_gly_ggc	ATGggcAAAggcGAGGAGCTCTTTACTggcGTGGTGCCAATTCTGGTGGAGCTGGACggcGACGTTAACggcCACAAATTCTCTGTTCGTggcGAAggcGAAggcGACGCGACCAACggcAAACTGACCCTGAAATTCATCTGCACCACCggcAAACTGCCGGTTCCGTGGCCGACCCTGGTTACCACCCTGACCTGGggcGTTCAGTGCTTCTCTCGTTACCCGGACCACATGAAACGTCACGACTTCTTCAAATCTGCGATGCCGGAAggcTACGTTCAGGAACGTACCATCTCTTTCAAAGACGACggcACCTACAAAACCCGTGCGGAAGTTAAATTCGAAggcGACACCCTGGTTAACCGTATCGAACTGAAAggcATCGACTTCAAAGAAGAC…
CFP_0.96_gly_ggg	ATGgggAAAgggGAGGAGCTCTTTACTgggGTGGTGCCAATTCTGGTGGAGCTGGACgggGACGTTAACgggCACAAATTCTCTGTTCGTgggGAAgggGAAgggGACGCGACCAACgggAAACTGACCCTGAAATTCATCTGCACCACCgggAAACTGCCGGTTCCGTGGCCGACCCTGGTTACCACCCTGACCTGGgggGTTCAGTGCTTCTCTCGTTACCCGGACCACATGAAACGTCACGACTTCTTCAAATCTGCGATGCCGGAAgggTACGTTCAGGAACGTACCATCTCTTTCAAAGACGACgggACCTACAAAACCCGTGCGGAAGTTAAATTCGAAgggGACACCCTGGTTAACCGTATCGAACTGAAAgggATCGACTTCAAAGAAGAC…
CFP_0.96_gly_gga	ATGGGTAAAGGTGAGGAGCTCTTTACTGGTGTGGTGCCAATTCTGGTGGAGCTGGACggaGACGTTAACggaCACAAATTCTCTGTTCGTggaGAAggaGAAggaGACGCGACCAACggaAAACTGACCCTGAAATTCATCTGCACCACCggaAAACTGCCGGTTCCGTGGCCGACCCTGGTTACCACCCTGACCTGGggaGTTCAGTGCTTCTCTCGTTACCCGGACCACATGAAACGTCACGACTTCTTCAAATCTGCGATGCCGGAAggaTACGTTCAGGAACGTACCATCTCTTTCAAAGACGACggaACCTACAAAACCCGTGCGGAAGTTAAATTCGAAggaGACACCCTGGTTAACCGTATCGAACTGAAAggaATCGACTTCAAAGAAGAC…
CFP_0.96_his_cat	ATGGGTAAAGGTGAGGAGCTCTTTACTGGTGTGGTGCCAATTCTGGTGGAGCTGGACGGTGACGTTAACGGTcatAAATTCTCTGTTCGTGGTGAAGGTGAAGGTGACGCGACCAACGGTAAACTGACCCTGAAATTCATCTGCACCACCGGTAAACTGCCGGTTCCGTGGCCGACCCTGGTTACCACCCTGACCTGGGGTGTTCAGTGCTTCTCTCGTTACCCGGACcatATGAAACGTcatGACTTCTTCAAATCTGCGATGCCGGAAGGTTACGTTCAGGAACGTACCATCTCTTTCAAAGACGACGGTACCTACAAAACCCGTGCGGAAGTTAAATTCGAAGGTGACACCCTGGTTAACCGTATCGAACTGAAAGGTATCGACTTCAAAGAAGAC…
CFP_0.96_ile_att	ATGGGTAAAGGTGAGGAGCTCTTTACTGGTGTGGTGCCAattCTGGTGGAGCTGGACGGTGACGTTAACGGTCACAAATTCTCTGTTCGTGGTGAAGGTGAAGGTGACGCGACCAACGGTAAACTGACCCTGAAATTCattTGCACCACCGGTAAACTGCCGGTTCCGTGGCCGACCCTGGTTACCACCCTGACCTGGGGTGTTCAGTGCTTCTCTCGTTACCCGGACCACATGAAACGTCACGACTTCTTCAAATCTGCGATGCCGGAAGGTTACGTTCAGGAACGTACCattTCTTTCAAAGACGACGGTACCTACAAAACCCGTGCGGAAGTTAAATTCGAAGGTGACACCCTGGTTAACCGTattGAACTGAAAGGTattGACTTCAAAGAAGAC…
CFP_0.96_ile_ata	ATGGGTAAAGGTGAGGAGCTCTTTACTGGTGTGGTGCCAATTCTGGTGGAGCTGGACGGTGACGTTAACGGTCACAAATTCTCTGTTCGTGGTGAAGGTGAAGGTGACGCGACCAACGGTAAACTGACCCTGAAATTCataTGCACCACCGGTAAACTGCCGGTTCCGTGGCCGACCCTGGTTACCACCCTGACCTGGGGTGTTCAGTGCTTCTCTCGTTACCCGGACCACATGAAACGTCACGACTTCTTCAAATCTGCGATGCCGGAAGGTTACGTTCAGGAACGTACCataTCTTTCAAAGACGACGGTACCTACAAAACCCGTGCGGAAGTTAAATTCGAAGGTGACACCCTGGTTAACCGTataGAACTGAAAGGTataGACTTCAAAGAAGAC…
CFP_0.96_lys_aag	ATGGGTaagGGTGAGGAGCTCTTTACTGGTGTGGTGCCAATTCTGGTGGAGCTGGACGGTGACGTTAACGGTCACaagTTCTCTGTTCGTGGTGAAGGTGAAGGTGACGCGACCAACGGTaagCTGACCCTGaagTTCATCTGCACCACCGGTaagCTGCCGGTTCCGTGGCCGACCCTGGTTACCACCCTGACCTGGGGTGTTCAGTGCTTCTCTCGTTACCCGGACCACATGaagCGTCACGACTTCTTCaagTCTGCGATGCCGGAAGGTTACGTTCAGGAACGTACCATCTCTTTCaagGACGACGGTACCTACaagACCCGTGCGGAAGTTaagTTCGAAGGTGACACCCTGGTTAACCGTATCGAACTGaagGGTATCGACTTCaagGAAGAC…
CFP_0.96_leu_ctc	ATGGGTAAAGGTGAGGAGctcTTTACTGGTGTGGTGCCAATTctcGTGGAGctcGACGGTGACGTTAACGGTCACAAATTCTCTGTTCGTGGTGAAGGTGAAGGTGACGCGACCAACGGTAAActcACCctcAAATTCATCTGCACCACCGGTAAActcCCGGTTCCGTGGCCGACCctcGTTACCACCctcACCTGGGGTGTTCAGTGCTTCTCTCGTTACCCGGACCACATGAAACGTCACGACTTCTTCAAATCTGCGATGCCGGAAGGTTACGTTCAGGAACGTACCATCTCTTTCAAAGACGACGGTACCTACAAAACCCGTGCGGAAGTTAAATTCGAAGGTGACACCctcGTTAACCGTATCGAActcAAAGGTATCGACTTCAAAGAAGAC…
CFP_0.96_leu_ctt	ATGGGTAAAGGTGAGGAGcttTTTACTGGTGTGGTGCCAATTcttGTGGAGcttGACGGTGACGTTAACGGTCACAAATTCTCTGTTCGTGGTGAAGGTGAAGGTGACGCGACCAACGGTAAActtACCcttAAATTCATCTGCACCACCGGTAAActtCCGGTTCCGTGGCCGACCcttGTTACCACCcttACCTGGGGTGTTCAGTGCTTCTCTCGTTACCCGGACCACATGAAACGTCACGACTTCTTCAAATCTGCGATGCCGGAAGGTTACGTTCAGGAACGTACCATCTCTTTCAAAGACGACGGTACCTACAAAACCCGTGCGGAAGTTAAATTCGAAGGTGACACCcttGTTAACCGTATCGAActtAAAGGTATCGACTTCAAAGAAGAC…
CFP_0.96_leu_ttg	ATGGGTAAAGGTGAGGAGttgTTTACTGGTGTGGTGCCAATTttgGTGGAGttgGACGGTGACGTTAACGGTCACAAATTCTCTGTTCGTGGTGAAGGTGAAGGTGACGCGACCAACGGTAAAttgACCttgAAATTCATCTGCACCACCGGTAAAttgCCGGTTCCGTGGCCGACCttgGTTACCACCttgACCTGGGGTGTTCAGTGCTTCTCTCGTTACCCGGACCACATGAAACGTCACGACTTCTTCAAATCTGCGATGCCGGAAGGTTACGTTCAGGAACGTACCATCTCTTTCAAAGACGACGGTACCTACAAAACCCGTGCGGAAGTTAAATTCGAAGGTGACACCttgGTTAACCGTATCGAAttgAAAGGTATCGACTTCAAAGAAGAC…
CFP_0.96_leu_tta	ATGGGTAAAGGTGAGGAGttaTTTACTGGTGTGGTGCCAATTttaGTGGAGttaGACGGTGACGTTAACGGTCACAAATTCTCTGTTCGTGGTGAAGGTGAAGGTGACGCGACCAACGGTAAAttaACCttaAAATTCATCTGCACCACCGGTAAAttaCCGGTTCCGTGGCCGACCttaGTTACCACCttaACCTGGGGTGTTCAGTGCTTCTCTCGTTACCCGGACCACATGAAACGTCACGACTTCTTCAAATCTGCGATGCCGGAAGGTTACGTTCAGGAACGTACCATCTCTTTCAAAGACGACGGTACCTACAAAACCCGTGCGGAAGTTAAATTCGAAGGTGACACCttaGTTAACCGTATCGAAttaAAAGGTATCGACTTCAAAGAAGAC…
CFP_0.96_leu_cta	ATGGGTAAAGGTGAGGAGCTCTTTACTGGTGTGGTGCCAATTCTGGTGGAGctaGACGGTGACGTTAACGGTCACAAATTCTCTGTTCGTGGTGAAGGTGAAGGTGACGCGACCAACGGTAAActaACCctaAAATTCATCTGCACCACCGGTAAActaCCGGTTCCGTGGCCGACCctaGTTACCACCctaACCTGGGGTGTTCAGTGCTTCTCTCGTTACCCGGACCACATGAAACGTCACGACTTCTTCAAATCTGCGATGCCGGAAGGTTACGTTCAGGAACGTACCATCTCTTTCAAAGACGACGGTACCTACAAAACCCGTGCGGAAGTTAAATTCGAAGGTGACACCctaGTTAACCGTATCGAActaAAAGGTATCGACTTCAAAGAAGAC…
CFP_0.96_asn_aat	ATGGGTAAAGGTGAGGAGCTCTTTACTGGTGTGGTGCCAATTCTGGTGGAGCTGGACGGTGACGTTaatGGTCACAAATTCTCTGTTCGTGGTGAAGGTGAAGGTGACGCGACCaatGGTAAACTGACCCTGAAATTCATCTGCACCACCGGTAAACTGCCGGTTCCGTGGCCGACCCTGGTTACCACCCTGACCTGGGGTGTTCAGTGCTTCTCTCGTTACCCGGACCACATGAAACGTCACGACTTCTTCAAATCTGCGATGCCGGAAGGTTACGTTCAGGAACGTACCATCTCTTTCAAAGACGACGGTACCTACAAAACCCGTGCGGAAGTTAAATTCGAAGGTGACACCCTGGTTaatCGTATCGAACTGAAAGGTATCGACTTCAAAGAAGAC…
CFP_0.96_pro_cca	ATGGGTAAAGGTGAGGAGCTCTTTACTGGTGTGGTGccaATTCTGGTGGAGCTGGACGGTGACGTTAACGGTCACAAATTCTCTGTTCGTGGTGAAGGTGAAGGTGACGCGACCAACGGTAAACTGACCCTGAAATTCATCTGCACCACCGGTAAACTGccaGTTccaTGGccaACCCTGGTTACCACCCTGACCTGGGGTGTTCAGTGCTTCTCTCGTTACccaGACCACATGAAACGTCACGACTTCTTCAAATCTGCGATGccaGAAGGTTACGTTCAGGAACGTACCATCTCTTTCAAAGACGACGGTACCTACAAAACCCGTGCGGAAGTTAAATTCGAAGGTGACACCCTGGTTAACCGTATCGAACTGAAAGGTATCGACTTCAAAGAAGAC…
CFP_0.96_pro_cct	ATGGGTAAAGGTGAGGAGCTCTTTACTGGTGTGGTGcctATTCTGGTGGAGCTGGACGGTGACGTTAACGGTCACAAATTCTCTGTTCGTGGTGAAGGTGAAGGTGACGCGACCAACGGTAAACTGACCCTGAAATTCATCTGCACCACCGGTAAACTGcctGTTcctTGGcctACCCTGGTTACCACCCTGACCTGGGGTGTTCAGTGCTTCTCTCGTTACcctGACCACATGAAACGTCACGACTTCTTCAAATCTGCGATGcctGAAGGTTACGTTCAGGAACGTACCATCTCTTTCAAAGACGACGGTACCTACAAAACCCGTGCGGAAGTTAAATTCGAAGGTGACACCCTGGTTAACCGTATCGAACTGAAAGGTATCGACTTCAAAGAAGAC…
CFP_0.96_pro_ccc	ATGGGTAAAGGTGAGGAGCTCTTTACTGGTGTGGTGCCAATTCTGGTGGAGCTGGACGGTGACGTTAACGGTCACAAATTCTCTGTTCGTGGTGAAGGTGAAGGTGACGCGACCAACGGTAAACTGACCCTGAAATTCATCTGCACCACCGGTAAACTGcccGTTcccTGGcccACCCTGGTTACCACCCTGACCTGGGGTGTTCAGTGCTTCTCTCGTTACcccGACCACATGAAACGTCACGACTTCTTCAAATCTGCGATGcccGAAGGTTACGTTCAGGAACGTACCATCTCTTTCAAAGACGACGGTACCTACAAAACCCGTGCGGAAGTTAAATTCGAAGGTGACACCCTGGTTAACCGTATCGAACTGAAAGGTATCGACTTCAAAGAAGAC…
CFP_0.96_gln_caa	ATGGGTAAAGGTGAGGAGCTCTTTACTGGTGTGGTGCCAATTCTGGTGGAGCTGGACGGTGACGTTAACGGTCACAAATTCTCTGTTCGTGGTGAAGGTGAAGGTGACGCGACCAACGGTAAACTGACCCTGAAATTCATCTGCACCACCGGTAAACTGCCGGTTCCGTGGCCGACCCTGGTTACCACCCTGACCTGGGGTGTTcaaTGCTTCTCTCGTTACCCGGACCACATGAAACGTCACGACTTCTTCAAATCTGCGATGCCGGAAGGTTACGTTcaaGAACGTACCATCTCTTTCAAAGACGACGGTACCTACAAAACCCGTGCGGAAGTTAAATTCGAAGGTGACACCCTGGTTAACCGTATCGAACTGAAAGGTATCGACTTCAAAGAAGAC…
CFP_0.96_arg_cgc	ATGGGTAAAGGTGAGGAGCTCTTTACTGGTGTGGTGCCAATTCTGGTGGAGCTGGACGGTGACGTTAACGGTCACAAATTCTCTGTTcgcGGTGAAGGTGAAGGTGACGCGACCAACGGTAAACTGACCCTGAAATTCATCTGCACCACCGGTAAACTGCCGGTTCCGTGGCCGACCCTGGTTACCACCCTGACCTGGGGTGTTCAGTGCTTCTCTcgcTACCCGGACCACATGAAAcgcCACGACTTCTTCAAATCTGCGATGCCGGAAGGTTACGTTCAGGAAcgcACCATCTCTTTCAAAGACGACGGTACCTACAAAACCcgcGCGGAAGTTAAATTCGAAGGTGACACCCTGGTTAACcgcATCGAACTGAAAGGTATCGACTTCAAAGAAGAC…
CFP_0.96_arg_cga	ATGGGTAAAGGTGAGGAGCTCTTTACTGGTGTGGTGCCAATTCTGGTGGAGCTGGACGGTGACGTTAACGGTCACAAATTCTCTGTTcgaGGTGAAGGTGAAGGTGACGCGACCAACGGTAAACTGACCCTGAAATTCATCTGCACCACCGGTAAACTGCCGGTTCCGTGGCCGACCCTGGTTACCACCCTGACCTGGGGTGTTCAGTGCTTCTCTcgaTACCCGGACCACATGAAAcgaCACGACTTCTTCAAATCTGCGATGCCGGAAGGTTACGTTCAGGAAcgaACCATCTCTTTCAAAGACGACGGTACCTACAAAACCcgaGCGGAAGTTAAATTCGAAGGTGACACCCTGGTTAACcgaATCGAACTGAAAGGTATCGACTTCAAAGAAGAC…
CFP_0.96_arg_cgg	ATGGGTAAAGGTGAGGAGCTCTTTACTGGTGTGGTGCCAATTCTGGTGGAGCTGGACGGTGACGTTAACGGTCACAAATTCTCTGTTcggGGTGAAGGTGAAGGTGACGCGACCAACGGTAAACTGACCCTGAAATTCATCTGCACCACCGGTAAACTGCCGGTTCCGTGGCCGACCCTGGTTACCACCCTGACCTGGGGTGTTCAGTGCTTCTCTcggTACCCGGACCACATGAAAcggCACGACTTCTTCAAATCTGCGATGCCGGAAGGTTACGTTCAGGAAcggACCATCTCTTTCAAAGACGACGGTACCTACAAAACCcggGCGGAAGTTAAATTCGAAGGTGACACCCTGGTTAACcggATCGAACTGAAAGGTATCGACTTCAAAGAAGAC…
CFP_0.96_arg_aga	ATGGGTAAAGGTGAGGAGCTCTTTACTGGTGTGGTGCCAATTCTGGTGGAGCTGGACGGTGACGTTAACGGTCACAAATTCTCTGTTagaGGTGAAGGTGAAGGTGACGCGACCAACGGTAAACTGACCCTGAAATTCATCTGCACCACCGGTAAACTGCCGGTTCCGTGGCCGACCCTGGTTACCACCCTGACCTGGGGTGTTCAGTGCTTCTCTagaTACCCGGACCACATGAAAagaCACGACTTCTTCAAATCTGCGATGCCGGAAGGTTACGTTCAGGAAagaACCATCTCTTTCAAAGACGACGGTACCTACAAAACCagaGCGGAAGTTAAATTCGAAGGTGACACCCTGGTTAACagaATCGAACTGAAAGGTATCGACTTCAAAGAAGAC…
CFP_0.96_arg_agg	ATGGGTAAAGGTGAGGAGCTCTTTACTGGTGTGGTGCCAATTCTGGTGGAGCTGGACGGTGACGTTAACGGTCACAAATTCTCTGTTaggGGTGAAGGTGAAGGTGACGCGACCAACGGTAAACTGACCCTGAAATTCATCTGCACCACCGGTAAACTGCCGGTTCCGTGGCCGACCCTGGTTACCACCCTGACCTGGGGTGTTCAGTGCTTCTCTaggTACCCGGACCACATGAAAaggCACGACTTCTTCAAATCTGCGATGCCGGAAGGTTACGTTCAGGAAaggACCATCTCTTTCAAAGACGACGGTACCTACAAAACCaggGCGGAAGTTAAATTCGAAGGTGACACCCTGGTTAACaggATCGAACTGAAAGGTATCGACTTCAAAGAAGAC…
CFP_0.96_ser_tcc	ATGGGTAAAGGTGAGGAGCTCTTTACTGGTGTGGTGCCAATTCTGGTGGAGCTGGACGGTGACGTTAACGGTCACAAATTCtccGTTCGTGGTGAAGGTGAAGGTGACGCGACCAACGGTAAACTGACCCTGAAATTCATCTGCACCACCGGTAAACTGCCGGTTCCGTGGCCGACCCTGGTTACCACCCTGACCTGGGGTGTTCAGTGCTTCtccCGTTACCCGGACCACATGAAACGTCACGACTTCTTCAAAtccGCGATGCCGGAAGGTTACGTTCAGGAACGTACCATCtccTTCAAAGACGACGGTACCTACAAAACCCGTGCGGAAGTTAAATTCGAAGGTGACACCCTGGTTAACCGTATCGAACTGAAAGGTATCGACTTCAAAGAAGAC…
CFP_0.96_ser_agc	ATGGGTAAAGGTGAGGAGCTCTTTACTGGTGTGGTGCCAATTCTGGTGGAGCTGGACGGTGACGTTAACGGTCACAAATTCagcGTTCGTGGTGAAGGTGAAGGTGACGCGACCAACGGTAAACTGACCCTGAAATTCATCTGCACCACCGGTAAACTGCCGGTTCCGTGGCCGACCCTGGTTACCACCCTGACCTGGGGTGTTCAGTGCTTCagcCGTTACCCGGACCACATGAAACGTCACGACTTCTTCAAAagcGCGATGCCGGAAGGTTACGTTCAGGAACGTACCATCagcTTCAAAGACGACGGTACCTACAAAACCCGTGCGGAAGTTAAATTCGAAGGTGACACCCTGGTTAACCGTATCGAACTGAAAGGTATCGACTTCAAAGAAGAC…
CFP_0.96_ser_tcg	ATGGGTAAAGGTGAGGAGCTCTTTACTGGTGTGGTGCCAATTCTGGTGGAGCTGGACGGTGACGTTAACGGTCACAAATTCtcgGTTCGTGGTGAAGGTGAAGGTGACGCGACCAACGGTAAACTGACCCTGAAATTCATCTGCACCACCGGTAAACTGCCGGTTCCGTGGCCGACCCTGGTTACCACCCTGACCTGGGGTGTTCAGTGCTTCtcgCGTTACCCGGACCACATGAAACGTCACGACTTCTTCAAAtcgGCGATGCCGGAAGGTTACGTTCAGGAACGTACCATCtcgTTCAAAGACGACGGTACCTACAAAACCCGTGCGGAAGTTAAATTCGAAGGTGACACCCTGGTTAACCGTATCGAACTGAAAGGTATCGACTTCAAAGAAGAC…
CFP_0.96_ser_tca	ATGGGTAAAGGTGAGGAGCTCTTTACTGGTGTGGTGCCAATTCTGGTGGAGCTGGACGGTGACGTTAACGGTCACAAATTCtcaGTTCGTGGTGAAGGTGAAGGTGACGCGACCAACGGTAAACTGACCCTGAAATTCATCTGCACCACCGGTAAACTGCCGGTTCCGTGGCCGACCCTGGTTACCACCCTGACCTGGGGTGTTCAGTGCTTCtcaCGTTACCCGGACCACATGAAACGTCACGACTTCTTCAAAtcaGCGATGCCGGAAGGTTACGTTCAGGAACGTACCATCtcaTTCAAAGACGACGGTACCTACAAAACCCGTGCGGAAGTTAAATTCGAAGGTGACACCCTGGTTAACCGTATCGAACTGAAAGGTATCGACTTCAAAGAAGAC…
CFP_0.96_ser_agt	ATGGGTAAAGGTGAGGAGCTCTTTACTGGTGTGGTGCCAATTCTGGTGGAGCTGGACGGTGACGTTAACGGTCACAAATTCagtGTTCGTGGTGAAGGTGAAGGTGACGCGACCAACGGTAAACTGACCCTGAAATTCATCTGCACCACCGGTAAACTGCCGGTTCCGTGGCCGACCCTGGTTACCACCCTGACCTGGGGTGTTCAGTGCTTCagtCGTTACCCGGACCACATGAAACGTCACGACTTCTTCAAAagtGCGATGCCGGAAGGTTACGTTCAGGAACGTACCATCagtTTCAAAGACGACGGTACCTACAAAACCCGTGCGGAAGTTAAATTCGAAGGTGACACCCTGGTTAACCGTATCGAACTGAAAGGTATCGACTTCAAAGAAGAC…
CFP_0.96_thr_act	ATGGGTAAAGGTGAGGAGCTCTTTactGGTGTGGTGCCAATTCTGGTGGAGCTGGACGGTGACGTTAACGGTCACAAATTCTCTGTTCGTGGTGAAGGTGAAGGTGACGCGactAACGGTAAACTGactCTGAAATTCATCTGCactactGGTAAACTGCCGGTTCCGTGGCCGactCTGGTTactactCTGactTGGGGTGTTCAGTGCTTCTCTCGTTACCCGGACCACATGAAACGTCACGACTTCTTCAAATCTGCGATGCCGGAAGGTTACGTTCAGGAACGTactATCTCTTTCAAAGACGACGGTactTACAAAactCGTGCGGAAGTTAAATTCGAAGGTGACactCTGGTTAACCGTATCGAACTGAAAGGTATCGACTTCAAAGAAGAC…
CFP_0.96_thr_acg	ATGGGTAAAGGTGAGGAGCTCTTTacgGGTGTGGTGCCAATTCTGGTGGAGCTGGACGGTGACGTTAACGGTCACAAATTCTCTGTTCGTGGTGAAGGTGAAGGTGACGCGacgAACGGTAAACTGacgCTGAAATTCATCTGCacgacgGGTAAACTGCCGGTTCCGTGGCCGacgCTGGTTacgacgCTGacgTGGGGTGTTCAGTGCTTCTCTCGTTACCCGGACCACATGAAACGTCACGACTTCTTCAAATCTGCGATGCCGGAAGGTTACGTTCAGGAACGTacgATCTCTTTCAAAGACGACGGTacgTACAAAacgCGTGCGGAAGTTAAATTCGAAGGTGACacgCTGGTTAACCGTATCGAACTGAAAGGTATCGACTTCAAAGAAGAC…
CFP_0.96_thr_aca	ATGGGTAAAGGTGAGGAGCTCTTTACTGGTGTGGTGCCAATTCTGGTGGAGCTGGACGGTGACGTTAACGGTCACAAATTCTCTGTTCGTGGTGAAGGTGAAGGTGACGCGacaAACGGTAAACTGacaCTGAAATTCATCTGCacaacaGGTAAACTGCCGGTTCCGTGGCCGacaCTGGTTacaacaCTGacaTGGGGTGTTCAGTGCTTCTCTCGTTACCCGGACCACATGAAACGTCACGACTTCTTCAAATCTGCGATGCCGGAAGGTTACGTTCAGGAACGTacaATCTCTTTCAAAGACGACGGTacaTACAAAacaCGTGCGGAAGTTAAATTCGAAGGTGACacaCTGGTTAACCGTATCGAACTGAAAGGTATCGACTTCAAAGAAGAC…
CFP_0.96_val_gtg	ATGGGTAAAGGTGAGGAGCTCTTTACTGGTgtggtgCCAATTCTGgtgGAGCTGGACGGTGACgtgAACGGTCACAAATTCTCTgtgCGTGGTGAAGGTGAAGGTGACGCGACCAACGGTAAACTGACCCTGAAATTCATCTGCACCACCGGTAAACTGCCGgtgCCGTGGCCGACCCTGgtgACCACCCTGACCTGGGGTgtgCAGTGCTTCTCTCGTTACCCGGACCACATGAAACGTCACGACTTCTTCAAATCTGCGATGCCGGAAGGTTACgtgCAGGAACGTACCATCTCTTTCAAAGACGACGGTACCTACAAAACCCGTGCGGAAgtgAAATTCGAAGGTGACACCCTGgtgAACCGTATCGAACTGAAAGGTATCGACTTCAAAGAAGAC…
CFP_0.96_val_gta	ATGGGTAAAGGTGAGGAGCTCTTTACTGGTgtagtaCCAATTCTGgtaGAGCTGGACGGTGACgtaAACGGTCACAAATTCTCTgtaCGTGGTGAAGGTGAAGGTGACGCGACCAACGGTAAACTGACCCTGAAATTCATCTGCACCACCGGTAAACTGCCGgtaCCGTGGCCGACCCTGgtaACCACCCTGACCTGGGGTgtaCAGTGCTTCTCTCGTTACCCGGACCACATGAAACGTCACGACTTCTTCAAATCTGCGATGCCGGAAGGTTACgtaCAGGAACGTACCATCTCTTTCAAAGACGACGGTACCTACAAAACCCGTGCGGAAgtaAAATTCGAAGGTGACACCCTGgtaAACCGTATCGAACTGAAAGGTATCGACTTCAAAGAAGAC…
CFP_0.96_val_gtc	ATGGGTAAAGGTGAGGAGCTCTTTACTGGTgtcgtcCCAATTCTGgtcGAGCTGGACGGTGACgtcAACGGTCACAAATTCTCTgtcCGTGGTGAAGGTGAAGGTGACGCGACCAACGGTAAACTGACCCTGAAATTCATCTGCACCACCGGTAAACTGCCGgtcCCGTGGCCGACCCTGgtcACCACCCTGACCTGGGGTgtcCAGTGCTTCTCTCGTTACCCGGACCACATGAAACGTCACGACTTCTTCAAATCTGCGATGCCGGAAGGTTACgtcCAGGAACGTACCATCTCTTTCAAAGACGACGGTACCTACAAAACCCGTGCGGAAgtcAAATTCGAAGGTGACACCCTGgtcAACCGTATCGAACTGAAAGGTATCGACTTCAAAGAAGAC…
CFP_0.96_tyr_tat	ATGGGTAAAGGTGAGGAGCTCTTTACTGGTGTGGTGCCAATTCTGGTGGAGCTGGACGGTGACGTTAACGGTCACAAATTCTCTGTTCGTGGTGAAGGTGAAGGTGACGCGACCAACGGTAAACTGACCCTGAAATTCATCTGCACCACCGGTAAACTGCCGGTTCCGTGGCCGACCCTGGTTACCACCCTGACCTGGGGTGTTCAGTGCTTCTCTCGTtatCCGGACCACATGAAACGTCACGACTTCTTCAAATCTGCGATGCCGGAAGGTtatGTTCAGGAACGTACCATCTCTTTCAAAGACGACGGTACCtatAAAACCCGTGCGGAAGTTAAATTCGAAGGTGACACCCTGGTTAACCGTATCGAACTGAAAGGTATCGACTTCAAAGAAGAC…
Sequences from figure 4 (novel χ recoding schemes)
CFP_χ=1	ATGGGTAAAGGTGAGGAGCTCTTTACTGGTGTGGTGCCAATTCTGGTGGAGCTCGATGGCGATGTCAACGGCCATAAATTCTCCGTCCGCGGCGAGGGCGAGGGCGATGCTACCAACGGCAAACTCACCCTCAAATTCATCTGCACCACCGGCAAACTCCCCGTCCCCTGGCCCACCCTCGTCACCACCCTCACCTGGGGCGTCCAATGCTTCTCCCGCTACCCCGATCATATGAAACGCCATGATTTCTTCAAATCCGCTATGCCCGAGGGCTACGTCCAAGAGCGCACCATCTCCTTCAAAGATGATGGCACCTACAAAACCCGCGCTGAGGTCAAATTCGAGGGCGATACCCTCGTCAACCGCATCGAGCTCAAAGGCATCGATTTCAAAGAGGAT…
CFP 0.95 #1	ATGGGTAAAGGTGAGGAGCTCTTTACTGGTGTGGTGCCAATTCTGGTGGAGTTAGATGGCGATGTGAACGGCCATAAATTCTCAGTCCGCGGTGAGGGTGAGGGCGATGCAACTAACGGCAAACTCACCTTAAAATTCATCTGCACCACCGGCAAATTACCTGTTCCCTGGCCAACCTTAGTCACCACCTTAACTTGGGGCGTCCAATGCTTCTCCCGCTACCCCGATCATATGAAACGACATGATTTCTTCAAATCCGCTATGCCCGAGGGCTACGTCCAAGAGCGCACCATCTCCTTCAAAGATGATGGCACTTACAAAACCCGAGCTGAGGTGAAATTCGAGGGCGATACCCTAGTCAACCGAATCGAATTAAAGGGGATCGATTTCAAAGAGGAT…
CFP 0.95 #2	ATGGGTAAAGGTGAGGAGCTCTTTACTGGTGTGGTGCCAATTCTGGTGGAGCTAGATGGCGATGTCAACGGCCATAAATTCTCAGTCCGCGGTGAGGGCGAGGGCGATGCTACTAACGGCAAATTAACCTTAAAATTCATCTGCACCACCGGCAAACTCCCAGTCCCCTGGCCAACCCTAGTCACCACCTTAACCTGGGGCGTGCAATGCTTCTCCCGCTACCCCGATCATATGAAACGTCATGACTTCTTCAAATCCGCTATGCCCGAGGGCTACGTCCAAGAGCGCACCATTTCCTTCAAGGATGATGGCACCTACAAGACCCGAGCTGAAGTCAAATTCGAGGGTGATACCCTTGTCAACCGCATCGAGCTAAAAGGTATCGATTTCAAGGAGGAT…
CFP 0.95 #3	ATGGGTAAAGGTGAGGAGCTCTTTACTGGTGTGGTGCCAATTCTGGTGGAGCTCGATGGCGATGTCAACGGCCATAAATTCAGCGTGCGAGGCGAGGGCGAGGGCGATGCTACCAACGGCAAACTCACCTTAAAATTCATCTGCACCACCGGCAAACTCCCCGTCCCTTGGCCAACCTTAGTCACTACCTTAACCTGGGGCGTCCAATGCTTCTCCCGTTACCCCGATCATATGAAACGTCATGATTTCTTCAAATCCGCTATGCCCGAGGGATATGTGCAAGAGCGCACTATCTCCTTCAAAGATGATGGCACCTACAAAACCCGAGCTGAGGTCAAATTCGAGGGCGATACCCTCGTCAATCGAATCGAGCTGAAAGGCATCGATTTCAAAGAGGAT…
CFP 0.85 #1	ATGGGTAAAGGTGAGGAGCTCTTTACTGGTGTGGTGCCAATTCTGGTGGAGTTGGATGGGGACGTCAACGGCCATAAGTTTTCTGTAAGAGGGGAAGGCGAGGGCGATGCCACAAACGGCAAATTGACGTTGAAATTTATATGTACGACAGGCAAACTTCCCGTACCTTGGCCTACGTTGGTAACAACTTTGACATGGGGAGTACAATGTTTCAGTCGCTACCCAGATCATATGAAACGCCATGATTTCTTTAAATCTGCCATGCCGGAGGGCTATGTCCAAGAGCGGACTATATCATTCAAAGACGACGGTACCTATAAAACACGTGCAGAAGTCAAATTTGAGGGGGATACACTAGTCAACCGTATCGAGCTTAAGGGCATCGACTTCAAAGAGGAC…
CFP 0.85 #2	ATGGGTAAAGGTGAGGAGCTCTTTACTGGTGTGGTGCCAATTCTGGTGGAGTTGGATGGTGATGTGAACGGCCATAAATTTTCCGTCCGAGGAGAAGGCGAGGGCGACGCAACGAATGGAAAACTCACGTTAAAATTCATATGTACCACCGGAAAACTCCCGGTCCCCTGGCCCACCTTGGTTACCACACTTACTTGGGGCGTGCAATGCTTTTCCCGCTACCCAGATCATATGAAGCGCCACGACTTTTTTAAATCAGCTATGCCCGAAGGGTACGTGCAAGAGCGAACCATCTCATTTAAAGATGACGGGACCTACAAAACGCGGGCAGAGGTAAAATTCGAGGGAGATACCTTAGTCAACCGGATCGAGCTGAAGGGCATTGATTTTAAAGAGGAT…
CFP 0.85 #3	ATGGGTAAAGGTGAGGAGCTCTTTACTGGTGTGGTGCCAATTCTGGTGGAGCTCGATGGCGACGTCAACGGACACAAATTTTCAGTCAGAGGCGAGGGTGAGGGAGACGCGACCAATGGTAAGCTGACTTTAAAATTCATCTGCACCACCGGTAAATTGCCCGTCCCTTGGCCAACCTTGGTCACGACTCTCACGTGGGGGGTACAATGCTTTTCCCGATACCCTGATCACATGAAGCGCCATGATTTCTTCAAATCTGCAATGCCCGAAGGGTACGTCCAAGAGAGAACCATCTCCTTCAAGGATGATGGGACTTACAAAACACGCGCCGAGGTCAAATTCGAGGGGGATACACTAGTTAACAGAATAGAGCTAAAGGGCATTGATTTTAAGGAGGAT…
CFP 0.75 #1	ATGGGTAAAGGTGAGGAGCTCTTTACTGGTGTGGTGCCAATTCTGGTGGAGCTTGACGGAGACGTAAATGGACACAAGTTCTCCGTGCGTGGTGAAGGTGAAGGCGACGCAACAAATGGTAAGCTGACGCTGAAATTTATTTGCACCACCGGGAAATTACCGGTTCCATGGCCCACCCTTGTGACCACCTTGACGTGGGGTGTTCAATGTTTCTCTCGTTATCCGGATCACATGAAGCGTCATGACTTCTTTAAAAGTGCAATGCCGGAGGGATATGTACAGGAACGTACCATTTCCTTTAAGGATGACGGGACATATAAGACCCGTGCGGAAGTAAAGTTTGAGGGTGATACGCTTGTAAATAGGATTGAACTTAAGGGAATAGACTTCAAAGAAGAC…
CFP 0.75 #2	ATGGGTAAAGGTGAGGAGCTCTTTACTGGTGTGGTGCCAATTCTGGTGGAGCTAGATGGTGATGTTAACGGTCATAAGTTCTCAGTGCGGGGAGAGGGTGAAGGGGATGCTACAAATGGGAAGTTAACGCTGAAATTTATCTGCACGACGGGCAAGTTGCCAGTGCCGTGGCCCACTCTGGTAACGACGCTGACGTGGGGGGTGCAGTGCTTCTCTAGGTATCCTGACCACATGAAGCGTCACGACTTTTTTAAGTCGGCGATGCCCGAAGGATACGTGCAAGAGCGGACGATCAGCTTTAAAGACGACGGGACTTACAAGACCAGAGCCGAAGTTAAGTTCGAAGGTGACACTCTGGTCAACAGGATCGAATTAAAGGGCATAGACTTCAAGGAGGAC…
CFP 0.75 #3	ATGGGTAAAGGTGAGGAGCTCTTTACTGGTGTGGTGCCAATTCTGGTGGAGCTGGACGGAGACGTAAACGGTCATAAGTTCTCAGTTCGAGGCGAGGGAGAAGGCGACGCGACGAACGGAAAGCTAACCCTAAAATTTATTTGTACTACGGGAAAGCTCCCAGTTCCATGGCCTACTCTGGTAACAACGCTTACATGGGGCGTTCAGTGTTTTTCGCGGTATCCTGACCATATGAAAAGGCACGATTTTTTTAAGTCGGCCATGCCGGAGGGTTATGTGCAAGAAAGGACGATTTCTTTTAAGGACGACGGGACTTATAAGACACGCGCTGAAGTTAAGTTTGAAGGTGACACGCTGGTGAATAGAATAGAGCTTAAGGGAATCGATTTCAAAGAAGAC…
CFP 0.65 #1	ATGGGTAAAGGTGAGGAGCTCTTTACTGGTGTGGTGCCAATTCTGGTGGAGCTGGACGGAGACGTTAATGGGCACAAGTTTAGTGTAAGGGGGGAAGGGGAAGGAGACGCGACGAATGGTAAGCTCACGTTGAAGTTTATATGTACTACGGGAAAATTGCCAGTACCTTGGCCGACGCTGGTTACGACTCTGACGTGGGGGGTTCAGTGTTTTTCGAGGTATCCGGACCACATGAAGAGGCACGACTTCTTTAAGTCGGCGATGCCGGAAGGATATGTTCAGGAAAGGACAATTAGCTTTAAGGACGACGGGACTTATAAGACGAGGGCGGAAGTAAAGTTTGAAGGGGACACGCTGGTTAATAGGATTGAACTGAAGGGTATTGACTTTAAGGAAGAC…
CFP 0.65 #2	ATGGGTAAAGGTGAGGAGCTCTTTACTGGTGTGGTGCCAATTCTGGTGGAGCTGGACGGTGACGTAAATGGGCACAAATTTAGTGTTCGGGGGGAAGGGGAAGGAGATGCCACGAATGGGAAGCTGACGTTGAAGTTCATATGTACAACGGGGAAACTGCCAGTCCCTTGGCCGACGTTGGTAACGACACTGACGTGGGGGGTTCAGTGTTTTAGTAGGTATCCGGACCACATGAAGAGGCACGACTTTTTTAAGAGTGCGATGCCGGAAGGGTATGTTCAGGAACGGACCATAAGTTTTAAAGACGACGGGACGTATAAGACGAGGGCGGAAGTTAAGTTTGAAGGGGACACGCTGGTTAATCGGATAGAACTGAAGGGGATAGACTTTAAGGAGGAC…
CFP 0.65 #3	ATGGGTAAAGGTGAGGAGCTCTTTACTGGTGTGGTGCCAATTCTGGTGGAGTTGGACGGGGACGTAAATGGGCATAAGTTTAGTGTGCGGGGAGAAGGGGAAGGGGACGCGACGAACGGGAAGCTGACGCTTAAGTTTATATGCACGACGGGGAAGCTGCCGGTTCCGTGGCCGACGCTGGTTACGACGTTGACCTGGGGGGTTCAGTGCTTTAGTAGGTACCCGGACCACATGAAGAGGCACGACTTTTTTAAGAGTGCCATGCCGGAAGGGTATGTTCAGGAGAGGACGATTTCTTTTAAAGACGACGGGACGTATAAGACGAGGGCGGAAGTAAAGTTTGAAGGAGACACACTAGTTAATCGAATAGAACTGAAGGGGATAGACTTCAAGGAAGAC…
mCherry_χ=1	ATGGTTTCTAAAGGTGAAGAAGACAACATGGCGATCATCAAAGAATTCATGCGCTTCAAAGTCCATATGGAGGGCTCCGTCAACGGCCATGAGTTCGAGATCGAGGGCGAGGGCGAGGGCCGCCCCTACGAGGGCACCCAAACCGCTAAACTCAAAGTCACCAAAGGCGGCCCCCTCCCCTTCGCTTGGGATATCCTCTCCCCCCAATTCATGTACGGCTCCAAAGCTTACGTCAAACATCCCGCTGATATCCCCGATTACCTCAAACTCTCCTTCCCCGAGGGCTTCAAATGGGAGCGCGTCATGAACTTCGAGGATGGCGGCGTCGTCACCGTCACCCAAGATTCCTCCCTCCAAGATGGCGAGTTCATCTACAAAGTCAAACTCCGCGGCACCAAC…
mCherry_0.95 #1	ATGGTTTCTAAAGGTGAAGAAGACAACATGGCGATCATCAAAGAATTCATGCGATTCAAAGTCCATATGGAGGGTTCAGTGAACGGTCATGAGTTCGAGATTGAGGGCGAGGGCGAGGGTCGCCCCTACGAAGGCACCCAAACCGCTAAATTAAAAGTCACTAAAGGCGGTCCCCTCCCCTTTGCTTGGGATATCTTGTCCCCCCAATTCATGTACGGCTCCAAAGCATACGTCAAACATCCAGCAGATATCCCTGATTACTTAAAATTATCATTCCCCGAGGGCTTCAAATGGGAACGAGTCATGAACTTCGAGGATGGCGGCGTCGTGACCGTCACCCAAGACTCCTCCCTACAGGATGGCGAGTTCATCTATAAAGTCAAGCTCCGCGGGACTAAC…
mCherry_0.95 #2	ATGGTTTCTAAAGGTGAAGAAGACAACATGGCGATCATCAAAGAATTCATGCGTTTCAAAGTCCATATGGAGGGCTCAGTCAACGGTCATGAGTTCGAGATTGAGGGCGAGGGTGAGGGCCGTCCATACGAGGGTACCCAAACCGCTAAATTAAAAGTCACCAAGGGCGGTCCCCTTCCCTTCGCATGGGACATTCTCTCGCCCCAATTCATGTACGGCTCTAAAGCATACGTGAAACATCCCGCTGATATCCCCGATTACCTCAAATTATCCTTCCCAGAGGGTTTCAAATGGGAGCGTGTCATGAACTTCGAGGATGGTGGCGTCGTCACCGTCACCCAAGATTCCTCCCTACAAGATGGCGAGTTCATTTACAAGGTCAAGCTACGCGGCACCAAC…
mCherry_0.95 #3	ATGGTTTCTAAAGGTGAAGAAGACAACATGGCGATCATCAAAGAATTCATGCGATTCAAAGTGCATATGGAGGGCTCCGTCAACGGCCATGAGTTCGAGATCGAGGGCGAGGGCGAGGGCCGTCCATACGAGGGCACCCAAACCGCTAAACTCAAAGTCACCAAAGGTGGACCCCTCCCCTTCGCTTGGGATATCCTGTCCCCCCAATTCATGTACGGCTCCAAAGCTTACGTCAAACATCCAGCTGATATCCCTGATTACCTCAAACTCTCCTTCCCCGAGGGCTTCAAATGGGAGCGAGTCATGAATTTCGAGGATGGCGGCGTCGTCACCGTTACCCAAGATTCCAGCCTTCAAGATGGAGAGTTCATCTACAAAGTCAAACTCCGCGGCACCAAC…
mCherry_0.85 #1	ATGGTTTCTAAAGGTGAAGAAGACAACATGGCGATCATCAAAGAATTCATGCGCTTCAAAGTACATATGGAGGGCTCCGTCAACGGCCATGAGTTTGAGATTGAGGGCGAGGGCGAGGGTCGTCCATATGAAGGCACACAAACAGCAAAACTTAAAGTGACCAAGGGCGGCCCATTGCCATTCGCCTGGGACATACTCAGTCCCCAATTTATGTACGGCTCTAAAGCCTACGTAAAACATCCGGCCGACATACCTGATTACTTGAAACTTTCATTCCCAGAGGGATTCAAATGGGAGCGGGTAATGAACTTTGAGGATGGAGGCGTAGTGACGGTGACTCAAGATTCCTCATTACAAGATGGCGAGTTTATATATAAGGTCAAATTGCGCGGAACGAAC…
mCherry_0.85 #2	ATGGTTTCTAAAGGTGAAGAAGACAACATGGCGATCATCAAAGAATTCATGCGCTTTAAAGTACATATGGAGGGCTCAGTCAACGGTCATGAATTCGAGATCGAGGGCGAGGGTGAGGGTCGACCCTACGAGGGAACTCAAACGGCAAAGCTGAAAGTGACCAAAGGCGGCCCCTTGCCCTTCGCTTGGGACATACTCTCGCCACAATTTATGTACGGTTCCAAAGCTTACGTCAAACACCCAGCTGATATCCCCGATTACTTAAAACTCTCATTTCCCGAGGGCTTTAAATGGGAGCGAGTTATGAACTTTGAGGATGGAGGCGTGGTCACAGTGACCCAGGATTCGTCCCTCCAAGATGGAGAATTCATTTACAAAGTGAAGCTTCGGGGGACCAAT…
mCherry_0.85 #3	ATGGTTTCTAAAGGTGAAGAAGACAACATGGCGATCATCAAAGAATTCATGCGCTTCAAGGTCCACATGGAAGGCTCCGTTAACGGGCACGAGTTTGAAATCGAGGGAGAGGGTGAGGGAAGACCGTACGAGGGCACTCAAACTGCTAAGTTGAAAGTCACCAAAGGTGGACCACTACCGTTTGCCTGGGATATTTTATCACCCCAGTTTATGTACGGGTCAAAAGCATACGTTAAACACCCCGCCGATATTCCCGATTACCTCAAGCTCTCTTTCCCAGAAGGTTTTAAGTGGGAACGCGTAATGAACTTCGAGGACGGGGGTGTAGTCACAGTCACCCAAGATTCCAGTCTACAAGATGGCGAATTCATTTACAAGGTAAAACTCCGCGGTACCAAC…
mCherry_0.75 #1	ATGGTTTCTAAAGGTGAAGAAGACAACATGGCGATCATCAAAGAATTCATGAGGTTCAAAGTGCATATGGAAGGATCTGTTAATGGTCACGAGTTCGAGATTGAAGGCGAAGGAGAGGGTCGTCCCTATGAAGGGACCCAAACGGCGAAACTGAAAGTTACCAAGGGTGGACCGCTGCCATTCGCGTGGGACATTCTGAGTCCTCAATTTATGTACGGATCTAAAGCATATGTTAAGCATCCGGCAGACATACCCGACTACCTTAAGCTGAGTTTTCCAGAAGGATTTAAATGGGAACGTGTAATGAATTTCGAAGACGGGGGGGTAGTAACCGTCACACAGGATTCAAGCCTTCAAGACGGGGAATTTATATATAAGGTAAAGCTCCGTGGGACGAAC…
mCherry_0.75 #2	ATGGTTTCTAAAGGTGAAGAAGACAACATGGCGATCATCAAAGAATTCATGAGATTCAAGGTTCATATGGAGGGCAGCGTAAATGGCCATGAGTTTGAAATAGAAGGTGAGGGTGAAGGAAGGCCTTATGAAGGGACTCAGACGGCGAAACTAAAGGTGACGAAAGGAGGGCCCCTGCCCTTCGCCTGGGACATACTGTCACCACAGTTCATGTACGGCTCTAAAGCTTATGTCAAGCACCCAGCTGACATCCCAGACTACTTAAAGCTCTCTTTTCCCGAAGGTTTCAAGTGGGAGAGAGTAATGAACTTTGAAGACGGGGGTGTGGTGACCGTTACGCAAGATTCGTCGCTGCAGGACGGGGAATTTATTTACAAGGTCAAGCTGCGGGGGACGAAC…
mCherry_0.75 #3	ATGGTTTCTAAAGGTGAAGAAGACAACATGGCGATCATCAAAGAATTCATGAGATTTAAGGTTCACATGGAGGGCTCTGTAAATGGGCATGAATTTGAAATTGAGGGGGAAGGGGAAGGAAGGCCGTATGAAGGAACTCAGACGGCGAAACTTAAGGTGACAAAGGGAGGACCACTGCCTTTTGCGTGGGATATACTTAGCCCTCAATTTATGTATGGCAGCAAAGCCTATGTTAAGCACCCGGCCGACATACCTGACTACTTGAAGTTGTCGTTCCCGGAAGGATTTAAGTGGGAAAGGGTTATGAATTTCGAAGACGGCGGGGTGGTGACAGTAACCCAGGATTCCTCACTACAGGATGGAGAATTCATTTATAAAGTGAAGTTAAGGGGGACGAAC…
mCherry_0.65 #1	ATGGTTTCTAAAGGTGAAGAAGACAACATGGCGATCATCAAAGAATTCATGAGGTTTAAGGTACACATGGAAGGGAGCGTTAATGGACACGAATTTGAAATTGAGGGGGAGGGGGAAGGAAGGCCGTATGAAGGGACGCAGACAGCGAAGCTGAAGGTAACGAAAGGGGGGCCTCTTCCGTTTGCGTGGGACATACTTAGCCCGCAGTTTATGTATGGGTCGAAGGCGTATGTTAAGCACCCAGCCGACATACCTGACTATCTCAAGCTGTCGTTCCCGGAAGGATTTAAGTGGGAAAGGGTTATGAACTTTGAAGACGGGGGGGTGGTGACGGTTACGCAGGACTCGAGTCTGCAGGACGGAGAATTTATATATAAGGTTAAGCTGAGGGGGACTAAT…
mCherry_0.65 #2	ATGGTTTCTAAAGGTGAAGAAGACAACATGGCGATCATCAAAGAATTCATGCGGTTTAAGGTTCACATGGAAGGGTCGGTAAATGGGCACGAGTTTGAAATAGAGGGGGAAGGTGAGGGAAGGCCGTATGAGGGGACGCAGACGGCGAAGCTGAAGGTTACGAAGGGGGGACCGCTTCCTTTCGCGTGGGACATACTGAGTCCGCAGTTTATGTATGGGTCAAAGGCGTATGTAAAGCACCCGGCGGATATACCGGACTATCTAAAGCTGAGTTTTCCGGAAGGGTTTAAGTGGGAACGGGTTATGAATTTTGAAGACGGGGGGGTTGTAACAGTTACGCAGGACAGTAGTTTGCAGGACGGGGAATTTATATATAAAGTTAAACTGAGGGGTACCAAT…
mCherry_0.65 #3	ATGGTTTCTAAAGGTGAAGAAGACAACATGGCGATCATCAAAGAATTCATGCGATTTAAAGTTCACATGGAAGGGAGTGTTAATGGGCACGAATTTGAAATTGAGGGGGAAGGGGAAGGCAGGCCGTATGAAGGGACGCAGACGGCCAAATTGAAGGTTACGAAGGGGGGGCCGTTGCCGTTTGCGTGGGACATATTGAGTCCGCAGTTTATGTATGGGTCGAAGGCGTATGTTAAGCACCCGGCCGACATACCGGACTATCTGAAGCTGAGTTTTCCGGAGGGATTTAAGTGGGAACGGGTTATGAATTTCGAAGACGGGGGGGTTGTTACGGTGACGCAGGACAGTAGTCTGCAGGACGGGGAATTTATATATAAGGTTAAGCTGAGGGGGACGAAT…
Sequences from figure 6 (New high CAI mCherry Re-codes)
mCherry CAI 0.9 #1	ATGGTGTCTAAAGGCGAAGAAGACAACATGGCGATCATCAAAGAATTCATGCGTTTCAAAGTTCACATGGAAGGTAGCGTTAACGGTCACGAATTCGAAATCGAAGGTGAAGGTGAAGGTCGTCCGTACGAAGGTACCCAGACCGCGAAACTGAAAGTTACCAAGGGTGGTCCGCTGCCATTCGCGTGGGACATCCTGTCTCCGCAGTTCATGTACGGTTCCAAAGCGTATGTTAAACACCCGGCGGACATCCCGGACTACCTGAAACTGTCTTTCCCGGAAGGTTTCAAATGGGAAAGAGTTATGAATTTCGAAGACGGCGGTGTTGTTACCGTTACCCAGGACTCCTCTCTGCAGGACGGTGAATTCATCTACAAGGTTAAGCTGCGTGGTACCAAC…
mCherry CAI 0.9 #2	ATGGTGTCAAAAGGAGAAGAAGACAACATGGCGATCATCAAAGAATTCATGCGTTTCAAAGTTCACATGGAAGGTTCTGTTAACGGTCACGAATTCGAAATCGAAGGCGAAGGTGAAGGTCGTCCGTACGAAGGTACCCAGACCGCGAAACTCAAAGTTACCAAAGGTGGTCCACTGCCGTTCGCGTGGGACATCCTGTCTCCGCAGTTCATGTACGGGTCCAAAGCGTACGTTAAACACCCGGCGGACATCCCGGACTACCTGAAACTGTCCTTCCCAGAAGGTTTCAAATGGGAACGTGTTATGAACTTCGAAGACGGTGGCGTGGTTACCGTTACCCAGGATTCTTCTCTCCAGGACGGTGAATTCATCTACAAGGTTAAACTGCGTGGTACCAAC…
mCherry CAI 0.9 #3	ATGGTTTCTAAAGGTGAAGAAGACAACATGGCGATCATCAAAGAATTCATGCGCTTCAAAGTGCACATGGAAGGTTCTGTTAACGGTCACGAATTCGAAATCGAAGGTGAAGGTGAAGGCCGTCCGTACGAAGGTACCCAGACCGCGAAACTCAAAGTTACCAAAGGTGGTCCCCTGCCTTTCGCGTGGGACATACTGTCTCCTCAGTTCATGTACGGTTCTAAAGCGTACGTTAAACACCCGGCGGACATCCCGGACTACCTGAAACTGTCTTTCCCGGAAGGTTTCAAATGGGAACGCGTTATGAACTTCGAAGACGGTGGTGTTGTTACCGTTACCCAGGACTCTTCTCTGCAGGACGGTGAATTCATCTACAAAGTTAAACTGCGTGGTACTAAC…
Sequences from figure 6 (New enzyme Re-codes)
AvPAL High CAI	ATGAAAACCCTTTCTCAGGCGCAGTCTAAAACCTCCTCTCAGCAGTTCTCCTTCACCGGTAACTCTTCTGCGAACGTTATCATCGGTAACCAGAAACTCACCATTAACGACGTTGCACGTGTTGCACGTAACGGTACCCTGGTTTCCCTGACCAACAACACCGACATCCTGCAGGGTATCCAGGCGTCTTGCGACTACATCAACAACGCGGTTGAATCTGGTGAACCGATCTACGGTGTGACCTCTGGTTTCGGTGGTATGGCGAACGTTGCGATATCTCGTGAACAGGCGTCCGAACTGCAGACCAACCTGGTTTGGTTCCTGAAAACCGGTGCGGGTAACAAACTGCCGCTCGCGGACGTGCGTGCGGCGATGCTGCTCCGTGCGAACTCTCACATG…
BcLAI High CAI	ATGGCGCTGAAAATCAAAGACTACGAATTCTGGTTCATCGTTGGTAGTCAGCATCTCTACGGTAAAGAAACCCTGGACGCGGTGAAAGAAGACGCGGAAAAAATCATTAACGAAATCAACGCGTCTGGTAAACTTCCGTACCCGATCGTTTTCAAAACCGTTGCGACCACCGCGGACTCTATCACCCAGGTTATGAAAGAAGTTAACTACAACGACAACGTTGCGGGTGTTATCACCTGGATGCACACCTTCTCTCCGGCGAAAAACTGGATCCGTGGTACCAAACTGCTGCAGAAACCGCTGCTCCACCTGGCGACCCAGTTCCTGGACCACATCCCATGGGAAACCATCGACATGGACTACATGAACCTGCACCAGTCTGCGCACGGTGACCGTGAA…
EclacZ High CAI	ATGACCATGATCACCGACTCTCTGGCGGTTGTTCTGCAGCGTCGTGACTGGGAAAACCCAGGTGTTACCCAGCTTAACCGTCTGGCGGCGCACCCACCATTCGCGTCTTGGCGTAACTCTGAAGAAGCGCGCACCGATCGTCCGTCTCAGCAGCTGCGTTCTCTGAACGGTGAATGGCGTTTCGCGTGGTTCCCGGCGCCAGAAGCGGTTCCGGAATCTTGGCTGGAATGCGACCTCCCAGAAGCGGACACGGTTGTTGTTCCATCTAACTGGCAGATGCACGGTTACGACGCGCCGATCTACACCAACGTTACCTACCCGATTACCGTCAACCCACCGTTCGTTCCCACCGAAAACCCGACCGGTTGCTACTCTCTCACCTTCAACGTTGACGAATCC…
AvPAL High CHI	ATGAAAACCCTTTCTCAGGCGCAGTCTAAAACCTCCTCTCAGCAGTTCTCCTTCACCGGCAACTCCTCCGCTAACGTCATCATCGGTAACCAAAAGTTAACCATTAATGATGTAGCACGCGTGGCACGTAATGGTACCCTTGTGTCCCTCACCAACAACACCGATATTCTCCAAGGCATTCAAGCTTCTTGCGATTACATTAACAACGCAGTCGAGTCCGGTGAGCCCATTTACGGCGTCACCTCCGGCTTCGGTGGCATGGCTAATGTCGCTATTTCCCGAGAGCAAGCATCCGAGCTCCAAACCAACTTAGTGTGGTTCCTCAAGACCGGTGCTGGCAACAAACTCCCGCTCGCTGATGTGCGGGCAGCTATGCTATTACGTGCCAACTCCCATATG…
BcLAI High CHI	ATGGCGCTGAAAATCAAAGACTACGAATTCTGGTTCATCGTTGGTAGTCAGCATCTCTACGGTAAAGAGACCCTCGATGCTGTCAAAGAGGATGCAGAGAAAATCATTAATGAGATTAACGCTTCCGGCAAGCTTCCCTACCCCATTGTGTTCAAAACCGTGGCTACCACCGCAGATTCCATCACCCAAGTAATGAAAGAAGTCAACTACAACGATAACGTCGCTGGCGTGATCACCTGGATGCATACCTTCTCACCCGCTAAAAACTGGATTCGCGGCACCAAACTTCTACAAAAACCCCTCTTACATCTTGCAACCCAATTCCTAGATCATATCCCCTGGGAGACCATTGATATGGATTACATGAACCTCCATCAATCTGCGCATGGCGATCGTGAG…
EclacZ High CHI	ATGACCATGATCACCGACTCTCTGGCGGTTGTTCTGCAGCGTCGTGACTGGGAGAACCCCGGCGTAACCCAACTCAATCGCCTTGCTGCACATCCCCCTTTCGCTAGCTGGCGTAACTCCGAGGAGGCACGCACCGATCGCCCCTCCCAACAACTACGTTCCCTGAACGGCGAGTGGCGCTTCGCTTGGTTCCCAGCACCAGAAGCAGTGCCCGAGTCCTGGCTCGAGTGCGATCTTCCAGAGGCTGATACTGTCGTCGTCCCCTCCAACTGGCAAATGCATGGTTACGATGCTCCCATCTACACCAACGTCACCTACCCCATTACCGTCAACCCCCCCTTCGTGCCCACCGAGAATCCAACCGGTTGCTACTCTCTCACCTTCAACGTGGATGAGTCC…

## Sheet: YFP Integration Cassette
Integration cassette for the YFP reporter used to assess Co-Expression Fitness
Sequence
AACGTTAGGCAGAAAGACTGCCAGGCCCCCGCTTATTGCAGAGACGCCCCAGAAGGGGTCTTTGAGGCTGAACAGCAATCCACTTGCTATCACCACCAGTAACTGAACGAGCAGAAGCTTCCGAGCAACGTTTCGACTCACGAGCGACACAGACATCACGTTTTTCACTCCTGCTCCCTTCGAGGTATGCCGCGTGTCGTATAAAACTTTCTTTAAGGCTTAGAGTCAAGCATCAAAAAGCGGTCAAATTATACGGTGCGCCCCCGTGATTTCAAACAATAAGTAGCCAAAAGGTGAATAAATGTTTAAATATTTTTCCAGTGCATACAATTGCGACTTTTCTGCTAACCCTGTTCGATCATGAAAAACTGTAAATAACGCGTAAACACTGGTGATAAA…

## Sheet: RBS Sequences
RBS Name	Strength	Sequence
BCD7	Very Strong	GGGCCCAAGTTCACTTAAAAAGGAGATCAACAATGAAAGCAATTTTCGTACTGAAACATCTTAATCATGCTGGGGAGGGTTTCTA
BCD22	Very Weak	GGGCCCAAGTTCACTTAAAAAGGAGATCAACAATGAAAGCAATTTTCGTACTGAAACATCTTAATCATGCCTAGGAAGTTTTCTA
